# Supplementary material for: The low survival rate of European hare leverets in arable farmland: evidence from the predation experiment
Source: PeerJ. 2024 Apr 30;12:e17235. doi: 10.7717/peerj.17235 (PMC11067912; doi:10.7717/peerj.17235)
Supplement: Supplemental Information 1 [file peerj-12-17235-s001.xlsx]

## Sheet: Stat_analysis
																							Buffer 1000m												Buffer 300m									ED [m/ha] - buffer 1000m				ED [m/ha] - buffer 300m
id	gps	date of placement	day	month	year	predation	days to predation	species	time	number of ind.	crop	cover	height					foto	CameraTrap	Folder	crop		FREQUENCY	Arable_area	Built_up_area	Forest	Grassland	OrchadGarden	Other_agriculture	Other_artifical	Water		celk_poradi	FREQUENCY	Arable_area	Built_up_area	Forest	Grassland	OrchadGarden	Other_agriculture	Other_artifical	Water		celk_poradi	FREQUENCY	ED1000m_m_ha		celk_poradi	FREQUENCY
31	N 50° 22' 01.9'' E 014° 12' 27.3''	2020-04-07	7	4	2020	1	0	Pica pica	18:50:00	1	spring cereals	8	12					11	Fotop_1	Atrapy_2020	spring cereals		129	2.67834e+06	96960.5	28680.1	213600	120641	991.644	<Null>	2377.1		34	5	278289	<Null>	2389.78	2063.31	<Null>	<Null>	<Null>	<Null>		34	526	185.658		34	12
31	N 50° 22' 01.9'' E 014° 12' 27.3''	2020-04-07	7	4	2020	0	0	Vulpes vulpes	22:14:00	1	spring cereals	8	12					13, 15	Fotop_1	Atrapy_2020	spring cereals		129	2.67834e+06	96960.5	28680.1	213600	120641	991.644	<Null>	2377.1		34	5	278289	<Null>	2389.78	2063.31	<Null>	<Null>	<Null>	<Null>		34	526	185.658		34	12
31	N 50° 22' 01.9'' E 014° 12' 27.3''	2020-04-07	8	4	2020	0	1	Lepus europaeus	01:31:00	2	spring cereals	8	12					17	Fotop_1	Atrapy_2020	spring cereals		129	2.67834e+06	96960.5	28680.1	213600	120641	991.644	<Null>	2377.1		34	5	278289	<Null>	2389.78	2063.31	<Null>	<Null>	<Null>	<Null>		34	526	185.658		34	12
31	N 50° 22' 01.9'' E 014° 12' 27.3''	2020-04-07	8	4	2020	0	1	Lepus europaeus	04:01:00	1	spring cereals	8	12					21	Fotop_1	Atrapy_2020	spring cereals		129	2.67834e+06	96960.5	28680.1	213600	120641	991.644	<Null>	2377.1		34	5	278289	<Null>	2389.78	2063.31	<Null>	<Null>	<Null>	<Null>		34	526	185.658		34	12
31	N 50° 22' 01.9'' E 014° 12' 27.3''	2020-04-07	8	4	2020	0	1	Lepus europaeus	06:14:00	1	spring cereals	8	12					21	Fotop_1	Atrapy_2020	spring cereals		129	2.67834e+06	96960.5	28680.1	213600	120641	991.644	<Null>	2377.1		34	5	278289	<Null>	2389.78	2063.31	<Null>	<Null>	<Null>	<Null>		34	526	185.658		34	12
31	N 50° 22' 01.9'' E 014° 12' 27.3''	2020-04-07	8	4	2020	0	1	Lepus europaeus	09:05:00	1	spring cereals	8	12					27	Fotop_1	Atrapy_2020	spring cereals		129	2.67834e+06	96960.5	28680.1	213600	120641	991.644	<Null>	2377.1		34	5	278289	<Null>	2389.78	2063.31	<Null>	<Null>	<Null>	<Null>		34	526	185.658		34	12
31	N 50° 22' 01.9'' E 014° 12' 27.3''	2020-04-07	8	4	2020	0	1	Lepus europaeus	19:34:00	1	spring cereals	8	12					49	Fotop_1	Atrapy_2020	spring cereals		129	2.67834e+06	96960.5	28680.1	213600	120641	991.644	<Null>	2377.1		34	5	278289	<Null>	2389.78	2063.31	<Null>	<Null>	<Null>	<Null>		34	526	185.658		34	12
31	N 50° 22' 01.9'' E 014° 12' 27.3''	2020-04-07	9	4	2020	0	2	Felis catus	02:48:00	1	spring cereals	8	12					59	Fotop_1	Atrapy_2020	spring cereals		129	2.67834e+06	96960.5	28680.1	213600	120641	991.644	<Null>	2377.1		34	5	278289	<Null>	2389.78	2063.31	<Null>	<Null>	<Null>	<Null>		34	526	185.658		34	12
31	N 50° 22' 01.9'' E 014° 12' 27.3''	2020-04-07	9	4	2020	0	2	Felis catus	05:44:00	1	spring cereals	8	12					61	Fotop_1	Atrapy_2020	spring cereals		129	2.67834e+06	96960.5	28680.1	213600	120641	991.644	<Null>	2377.1		34	5	278289	<Null>	2389.78	2063.31	<Null>	<Null>	<Null>	<Null>		34	526	185.658		34	12
31	N 50° 22' 01.9'' E 014° 12' 27.3''	2020-04-07	9	4	2020	0	2	Felis catus	21:30:00	1	spring cereals	8	12					91	Fotop_1	Atrapy_2020	spring cereals		129	2.67834e+06	96960.5	28680.1	213600	120641	991.644	<Null>	2377.1		34	5	278289	<Null>	2389.78	2063.31	<Null>	<Null>	<Null>	<Null>		34	526	185.658		34	12
31	N 50° 22' 01.9'' E 014° 12' 27.3''	2020-04-07	9	4	2020	0	2	Lepus europaeus	22:54:00	1	spring cereals	8	12					95	Fotop_1	Atrapy_2020	spring cereals		129	2.67834e+06	96960.5	28680.1	213600	120641	991.644	<Null>	2377.1		34	5	278289	<Null>	2389.78	2063.31	<Null>	<Null>	<Null>	<Null>		34	526	185.658		34	12
31	N 50° 22' 01.9'' E 014° 12' 27.3''	2020-04-07	10	4	2020	0	3	Lepus europaeus	10:56:00	1	spring cereals	8	12					109	Fotop_1	Atrapy_2020	spring cereals		129	2.67834e+06	96960.5	28680.1	213600	120641	991.644	<Null>	2377.1		34	5	278289	<Null>	2389.78	2063.31	<Null>	<Null>	<Null>	<Null>		34	526	185.658		34	12
31	N 50° 22' 01.9'' E 014° 12' 27.3''	2020-04-07	10	4	2020	0	3	Lepus europaeus	11:25:00	1	spring cereals	8	12					113	Fotop_1	Atrapy_2020	spring cereals		129	2.67834e+06	96960.5	28680.1	213600	120641	991.644	<Null>	2377.1		34	5	278289	<Null>	2389.78	2063.31	<Null>	<Null>	<Null>	<Null>		34	526	185.658		34	12
31	N 50° 22' 01.9'' E 014° 12' 27.3''	2020-04-07	11	4	2020	0	4	Lepus europaeus	00:30:00	1	spring cereals	8	12					123	Fotop_1	Atrapy_2020	spring cereals		129	2.67834e+06	96960.5	28680.1	213600	120641	991.644	<Null>	2377.1		34	5	278289	<Null>	2389.78	2063.31	<Null>	<Null>	<Null>	<Null>		34	526	185.658		34	12
31	N 50° 22' 01.9'' E 014° 12' 27.3''	2020-04-07	11	4	2020	0	4	Meles meles	04:54:00	1	spring cereals	8	12					131	Fotop_1	Atrapy_2020	spring cereals		129	2.67834e+06	96960.5	28680.1	213600	120641	991.644	<Null>	2377.1		34	5	278289	<Null>	2389.78	2063.31	<Null>	<Null>	<Null>	<Null>		34	526	185.658		34	12
31	N 50° 22' 01.9'' E 014° 12' 27.3''	2020-04-07	11	4	2020	0	4	Lepus europaeus	11:23:00	1	spring cereals	8	12					133	Fotop_1	Atrapy_2020	spring cereals		129	2.67834e+06	96960.5	28680.1	213600	120641	991.644	<Null>	2377.1		34	5	278289	<Null>	2389.78	2063.31	<Null>	<Null>	<Null>	<Null>		34	526	185.658		34	12
31	N 50° 22' 01.9'' E 014° 12' 27.3''	2020-04-07	11	4	2020	0	4	Lepus europaeus	18:06:00	1	spring cereals	8	12					143	Fotop_1	Atrapy_2020	spring cereals		129	2.67834e+06	96960.5	28680.1	213600	120641	991.644	<Null>	2377.1		34	5	278289	<Null>	2389.78	2063.31	<Null>	<Null>	<Null>	<Null>		34	526	185.658		34	12
31	N 50° 22' 01.9'' E 014° 12' 27.3''	2020-04-07	11	4	2020	0	4	Lepus europaeus	20:20:00	1	spring cereals	8	12					145	Fotop_1	Atrapy_2020	spring cereals		129	2.67834e+06	96960.5	28680.1	213600	120641	991.644	<Null>	2377.1		34	5	278289	<Null>	2389.78	2063.31	<Null>	<Null>	<Null>	<Null>		34	526	185.658		34	12
31	N 50° 22' 01.9'' E 014° 12' 27.3''	2020-04-07	11	4	2020	0	4	Felis catus	20:29:00	1	spring cereals	8	12					147	Fotop_1	Atrapy_2020	spring cereals		129	2.67834e+06	96960.5	28680.1	213600	120641	991.644	<Null>	2377.1		34	5	278289	<Null>	2389.78	2063.31	<Null>	<Null>	<Null>	<Null>		34	526	185.658		34	12
31	N 50° 22' 01.9'' E 014° 12' 27.3''	2020-04-07	12	4	2020	0	5	Felis catus	03:06:00	1	spring cereals	8	12					153	Fotop_1	Atrapy_2020	spring cereals		129	2.67834e+06	96960.5	28680.1	213600	120641	991.644	<Null>	2377.1		34	5	278289	<Null>	2389.78	2063.31	<Null>	<Null>	<Null>	<Null>		34	526	185.658		34	12
31	N 50° 22' 01.9'' E 014° 12' 27.3''	2020-04-07	12	4	2020	0	5	Lepus europaeus	04:18:00	1	spring cereals	8	12					155	Fotop_1	Atrapy_2020	spring cereals		129	2.67834e+06	96960.5	28680.1	213600	120641	991.644	<Null>	2377.1		34	5	278289	<Null>	2389.78	2063.31	<Null>	<Null>	<Null>	<Null>		34	526	185.658		34	12
31	N 50° 22' 01.9'' E 014° 12' 27.3''	2020-04-07	12	4	2020	0	5	Lepus europaeus	20:06:00	1	spring cereals	8	12					167	Fotop_1	Atrapy_2020	spring cereals		129	2.67834e+06	96960.5	28680.1	213600	120641	991.644	<Null>	2377.1		34	5	278289	<Null>	2389.78	2063.31	<Null>	<Null>	<Null>	<Null>		34	526	185.658		34	12
31	N 50° 22' 01.9'' E 014° 12' 27.3''	2020-04-07	12	4	2020	0	5	Vulpes vulpes	23:08:00	1	spring cereals	8	12					169	Fotop_1	Atrapy_2020	spring cereals		129	2.67834e+06	96960.5	28680.1	213600	120641	991.644	<Null>	2377.1		34	5	278289	<Null>	2389.78	2063.31	<Null>	<Null>	<Null>	<Null>		34	526	185.658		34	12
31	N 50° 22' 01.9'' E 014° 12' 27.3''	2020-04-07	13	4	2020	1	6	Vulpes vulpes	23:18:00	1	spring cereals	8	12					273	Fotop_1	Atrapy_2020	spring cereals		129	2.67834e+06	96960.5	28680.1	213600	120641	991.644	<Null>	2377.1		34	5	278289	<Null>	2389.78	2063.31	<Null>	<Null>	<Null>	<Null>		34	526	185.658		34	12
32	N 50° 22' 51.3'' E 014° 11' 24.2''	2020-04-07	8	4	2020	0	1	Lepus europaeus	03:05:00	1	winter cereals	96	21					19	Fotop_2	Atrapy_2020	winter cereals		10	3.10408e+06	<Null>	<Null>	37510.2	<Null>	<Null>	<Null>	<Null>		35	4	277753	<Null>	<Null>	4989.05	<Null>	<Null>	<Null>	<Null>		35	24	127.972		35	6
32	N 50° 22' 51.3'' E 014° 11' 24.2''	2020-04-07	8	4	2020	0	1	Lepus europaeus	05:37:00	1	winter cereals	96	21					23	Fotop_2	Atrapy_2020	winter cereals		10	3.10408e+06	<Null>	<Null>	37511.2	<Null>	<Null>	<Null>	<Null>		35	4	277753	<Null>	<Null>	4990.05	<Null>	<Null>	<Null>	<Null>		35	24	127.972		35	6
32	N 50° 22' 51.3'' E 014° 11' 24.2''	2020-04-07	9	4	2020	0	2	Lepus europaeus	21:40:00	1	winter cereals	96	21					27	Fotop_2	Atrapy_2020	winter cereals		10	3.10408e+06	<Null>	<Null>	37512.2	<Null>	<Null>	<Null>	<Null>		35	4	277753	<Null>	<Null>	4991.05	<Null>	<Null>	<Null>	<Null>		35	24	127.972		35	6
32	N 50° 22' 51.3'' E 014° 11' 24.2''	2020-04-07	10	4	2020	0	3	Lepus europaeus	03:21:00	1	winter cereals	96	21					35	Fotop_2	Atrapy_2020	winter cereals		10	3.10408e+06	<Null>	<Null>	37513.2	<Null>	<Null>	<Null>	<Null>		35	4	277753	<Null>	<Null>	4992.05	<Null>	<Null>	<Null>	<Null>		35	24	127.972		35	6
32	N 50° 22' 51.3'' E 014° 11' 24.2''	2020-04-07	10	4	2020	0	3	Lepus europaeus	09:19:00	1	winter cereals	96	21					39	Fotop_2	Atrapy_2020	winter cereals		10	3.10408e+06	<Null>	<Null>	37514.2	<Null>	<Null>	<Null>	<Null>		35	4	277753	<Null>	<Null>	4993.05	<Null>	<Null>	<Null>	<Null>		35	24	127.972		35	6
32	N 50° 22' 51.3'' E 014° 11' 24.2''	2020-04-07	10	4	2020	0	3	Lepus europaeus	09:26:00	1	winter cereals	96	21					41	Fotop_2	Atrapy_2020	winter cereals		10	3.10408e+06	<Null>	<Null>	37515.2	<Null>	<Null>	<Null>	<Null>		35	4	277753	<Null>	<Null>	4994.05	<Null>	<Null>	<Null>	<Null>		35	24	127.972		35	6
32	N 50° 22' 51.3'' E 014° 11' 24.2''	2020-04-07	11	4	2020	0	4	Lepus europaeus	20:25:00	1	winter cereals	96	21					53	Fotop_2	Atrapy_2020	winter cereals		10	3.10408e+06	<Null>	<Null>	37516.2	<Null>	<Null>	<Null>	<Null>		35	4	277753	<Null>	<Null>	4995.05	<Null>	<Null>	<Null>	<Null>		35	24	127.972		35	6
32	N 50° 22' 51.3'' E 014° 11' 24.2''	2020-04-07	13	4	2020	0	6	Lepus europaeus	20:26:00	1	winter cereals	96	21					65	Fotop_2	Atrapy_2020	winter cereals		10	3.10408e+06	<Null>	<Null>	37517.2	<Null>	<Null>	<Null>	<Null>		35	4	277753	<Null>	<Null>	4996.05	<Null>	<Null>	<Null>	<Null>		35	24	127.972		35	6
33	N 50° 23' 04.4'' E 014° 12' 00.3''	2020-04-07	7	4	2020	1	0	Corvus corax	13:10:00	1	plowed field	0	0					3	Fotop_3	Atrapy_2020	bez vegetace	po předseťové úpravě	12	3.09521e+06	<Null>	264.376	44086.5	<Null>	2027.66	<Null>	<Null>		36	2	280531	<Null>	<Null>	2211.03	<Null>	<Null>	<Null>	<Null>		36	40	131.628		36	2
33	N 50° 23' 04.4'' E 014° 12' 00.3''	2020-04-07	8	4	2020	0	1	Lepus europaeus	07:40:00	1	plowed field	0	0					5	Fotop_3	Atrapy_2020	bez vegetace	po předseťové úpravě	12	3.09521e+06	<Null>	264.376	44086.5	<Null>	2028.66	<Null>	<Null>		36	2	280531	<Null>	<Null>	2212.03	<Null>	<Null>	<Null>	<Null>		36	40	131.628		36	2
33	N 50° 23' 04.4'' E 014° 12' 00.3''	2020-04-07	8	4	2020	0	1	Lepus europaeus	23:16:00	1	plowed field	0	0					9	Fotop_3	Atrapy_2020	bez vegetace	po předseťové úpravě	12	3.09521e+06	<Null>	264.376	44086.5	<Null>	2029.66	<Null>	<Null>		36	2	280531	<Null>	<Null>	2213.03	<Null>	<Null>	<Null>	<Null>		36	40	131.628		36	2
33	N 50° 23' 04.4'' E 014° 12' 00.3''	2020-04-07	9	4	2020	1	2	Corvus corax	12:06:00	1	plowed field	0	0					11	Fotop_3	Atrapy_2020	bez vegetace	po předseťové úpravě	12	3.09521e+06	<Null>	264.376	44086.5	<Null>	2030.66	<Null>	<Null>		36	2	280531	<Null>	<Null>	2214.03	<Null>	<Null>	<Null>	<Null>		36	40	131.628		36	2
33	N 50° 23' 04.4'' E 014° 12' 00.3''	2020-04-07	10	4	2020	0	3	Vulpes vulpes	22:37:00	1	plowed field	0	0					17	Fotop_3	Atrapy_2020	bez vegetace	po předseťové úpravě	12	3.09521e+06	<Null>	264.376	44086.5	<Null>	2031.66	<Null>	<Null>		36	2	280531	<Null>	<Null>	2215.03	<Null>	<Null>	<Null>	<Null>		36	40	131.628		36	2
33	N 50° 23' 04.4'' E 014° 12' 00.3''	2020-04-07	11	4	2020	1	4	Corvus corone	11:06:00	1	plowed field	0	0					24	Fotop_3	Atrapy_2020	bez vegetace	po předseťové úpravě	12	3.09521e+06	<Null>	264.376	44086.5	<Null>	2032.66	<Null>	<Null>		36	2	280531	<Null>	<Null>	2216.03	<Null>	<Null>	<Null>	<Null>		36	40	131.628		36	2
33	N 50° 23' 04.4'' E 014° 12' 00.3''	2020-04-07	12	4	2020	0	5	Lepus europaeus	01:46:00	1	plowed field	0	0					25	Fotop_3	Atrapy_2020	bez vegetace	po předseťové úpravě	12	3.09521e+06	<Null>	264.376	44086.5	<Null>	2033.66	<Null>	<Null>		36	2	280531	<Null>	<Null>	2217.03	<Null>	<Null>	<Null>	<Null>		36	40	131.628		36	2
33	N 50° 23' 04.4'' E 014° 12' 00.3''	2020-04-07	12	4	2020	1	5	Corvus corone	12:48:00	1	plowed field	0	0					30	Fotop_3	Atrapy_2020	bez vegetace	po předseťové úpravě	12	3.09521e+06	<Null>	264.376	44086.5	<Null>	2034.66	<Null>	<Null>		36	2	280531	<Null>	<Null>	2218.03	<Null>	<Null>	<Null>	<Null>		36	40	131.628		36	2
33	N 50° 23' 04.4'' E 014° 12' 00.3''	2020-04-07	13	4	2020	0	6	Lepus europaeus	23:59:00	1	plowed field	0	0						Fotop_3	Atrapy_2020	bez vegetace	po předseťové úpravě	12	3.09521e+06	<Null>	264.376	44086.5	<Null>	2035.66	<Null>	<Null>		36	2	280531	<Null>	<Null>	2219.03	<Null>	<Null>	<Null>	<Null>		36	40	131.628		36	2
33	N 50° 23' 04.4'' E 014° 12' 00.3''	2020-04-07	14	4	2020	0	7	Lepus europaeus	02:53:00	1	plowed field	0	0					51	Fotop_3	Atrapy_2020	bez vegetace	po předseťové úpravě	12	3.09521e+06	<Null>	264.376	44086.5	<Null>	2036.66	<Null>	<Null>		36	2	280531	<Null>	<Null>	2220.03	<Null>	<Null>	<Null>	<Null>		36	40	131.628		36	2
33	N 50° 23' 04.4'' E 014° 12' 00.3''	2020-04-07	14	4	2020	0	7	Lepus europaeus	04:43:00	1	plowed field	0	0					53	Fotop_3	Atrapy_2020	bez vegetace	po předseťové úpravě	12	3.09521e+06	<Null>	264.376	44086.5	<Null>	2037.66	<Null>	<Null>		36	2	280531	<Null>	<Null>	2221.03	<Null>	<Null>	<Null>	<Null>		36	40	131.628		36	2
34	N 50° 23' 17.1'' E 014° 12' 56.7''	2020-04-07	7	4	2020	0	0	Lepus europaeus	20:02:00	1	winter cereals	94	13					8	Fotop_4	Atrapy_2020	winter cereals		22	2.97715e+06	6807.91	23178.1	52745.6	7219.66	74490.2	<Null>	<Null>		37	1	281905	<Null>	<Null>	837.188	<Null>	<Null>	<Null>	<Null>		37	94	113.721		37	1
34	N 50° 23' 17.1'' E 014° 12' 56.7''	2020-04-07	12	4	2020	0	5	Lepus europaeus	08:56:00	1	winter cereals	94	13					54	Fotop_4	Atrapy_2020	winter cereals		22	2.97715e+06	6807.91	23178.1	52745.6	7219.66	74490.2	<Null>	<Null>		37	1	281905	<Null>	<Null>	838.188	<Null>	<Null>	<Null>	<Null>		37	94	113.721		37	1
34	N 50° 23' 17.1'' E 014° 12' 56.7''	2020-04-07	13	4	2020	0	6	Lepus europaeus	01:29:00	1	winter cereals	94	13					63	Fotop_4	Atrapy_2020	winter cereals		22	2.97715e+06	6807.91	23178.1	52745.6	7219.66	74490.2	<Null>	<Null>		37	1	281905	<Null>	<Null>	839.188	<Null>	<Null>	<Null>	<Null>		37	94	113.721		37	1
34	N 50° 23' 17.1'' E 014° 12' 56.7''	2020-04-07	13	4	2020	0	6	Canis lupus f. familiaris	17:24:00	1	winter cereals	94	13					65	Fotop_4	Atrapy_2020	winter cereals		22	2.97715e+06	6807.91	23178.1	52745.6	7219.66	74490.2	<Null>	<Null>		37	1	281905	<Null>	<Null>	840.188	<Null>	<Null>	<Null>	<Null>		37	94	113.721		37	1
34	N 50° 23' 17.1'' E 014° 12' 56.7''	2020-04-07	13	4	2020	1	6	Martes sp.	23:36:00	1	winter cereals	94	13					69	Fotop_4	Atrapy_2020	winter cereals		22	2.97715e+06	6807.91	23178.1	52745.6	7219.66	74490.2	<Null>	<Null>		37	1	281905	<Null>	<Null>	841.188	<Null>	<Null>	<Null>	<Null>		37	94	113.721		37	1
34	N 50° 23' 17.1'' E 014° 12' 56.7''	2020-04-07	14	4	2020	0	7	Pica pica	11:42:00	1	winter cereals	94	13					78	Fotop_4	Atrapy_2020	winter cereals		22	2.97715e+06	6807.91	23178.1	52745.6	7219.66	74490.2	<Null>	<Null>		37	1	281905	<Null>	<Null>	842.188	<Null>	<Null>	<Null>	<Null>		37	94	113.721		37	1
35	N 50° 22' 59.7'' E 014° 13' 11.1''	2020-04-07	8	4	2020	1	1	Martes sp.	04:19:00	1	winter cereals	98	18					11	Fotop_5	Atrapy_2020	winter cereals		89	2.73399e+06	94778.9	24473.2	131934	80399.7	76008.3	<Null>	<Null>		38	4	228300	<Null>	7933.98	21832.8	5568.87	19106.5	<Null>	<Null>		38	362	151.854		38	13
36	N 50° 22' 26.5'' E 014° 13' 53.3''	2020-04-07	9	4	2020	0	2	Lepus europaeus	03:55:00	1	spring cereals	4	3					26	Fotop_6	Atrapy_2020	spring cereals		130	1.71767e+06	134450	183087	901829	70749.8	66434.5	66510.1	859.469		39	7	221761	11511.1	5518.54	43175.1	379.647	<Null>	396.407	<Null>		39	588	250.355		39	19
36	N 50° 22' 26.5'' E 014° 13' 53.3''	2020-04-07	9	4	2020	1	2	Vulpes vulpes	05:40:00	1	spring cereals	4	3					28	Fotop_6	Atrapy_2020	spring cereals		130	1.71767e+06	134450	183087	901829	70749.8	66434.5	66510.1	859.469		39	7	221761	11511.1	5518.54	43175.1	379.647	<Null>	397.407	<Null>		39	588	250.355		39	19
36	N 50° 22' 26.5'' E 014° 13' 53.3''	2020-04-07	9	4	2020	0	2	Lepus europaeus	05:52:00	1	spring cereals	4	3					30	Fotop_6	Atrapy_2020	spring cereals		130	1.71767e+06	134450	183087	901829	70749.8	66434.5	66510.1	859.469		39	7	221761	11511.1	5518.54	43175.1	379.647	<Null>	398.407	<Null>		39	588	250.355		39	19
36	N 50° 22' 26.5'' E 014° 13' 53.3''	2020-04-07	9	4	2020	0	2	Vulpes vulpes	21:49:00	1	spring cereals	4	3					42	Fotop_6	Atrapy_2020	spring cereals		130	1.71767e+06	134450	183087	901829	70749.8	66434.5	66510.1	859.469		39	7	221761	11511.1	5518.54	43175.1	379.647	<Null>	399.407	<Null>		39	588	250.355		39	19
36	N 50° 22' 26.5'' E 014° 13' 53.3''	2020-04-07	9	4	2020	0	2	Lepus europaeus	23:42:00	1	spring cereals	4	3					46	Fotop_6	Atrapy_2020	spring cereals		130	1.71767e+06	134450	183087	901829	70749.8	66434.5	66510.1	859.469		39	7	221761	11511.1	5518.54	43175.1	379.647	<Null>	400.407	<Null>		39	588	250.355		39	19
36	N 50° 22' 26.5'' E 014° 13' 53.3''	2020-04-07	10	4	2020	0	3	Lepus europaeus	05:53:00	2	spring cereals	4	3					48	Fotop_6	Atrapy_2020	spring cereals		130	1.71767e+06	134450	183087	901829	70749.8	66434.5	66510.1	859.469		39	7	221761	11511.1	5518.54	43175.1	379.647	<Null>	401.407	<Null>		39	588	250.355		39	19
36	N 50° 22' 26.5'' E 014° 13' 53.3''	2020-04-07	11	4	2020	0	4	Carnivora	00:09:00	1	spring cereals	4	3					60	Fotop_6	Atrapy_2020	spring cereals		130	1.71767e+06	134450	183087	901829	70749.8	66434.5	66510.1	859.469		39	7	221761	11511.1	5518.54	43175.1	379.647	<Null>	402.407	<Null>		39	588	250.355		39	19
36	N 50° 22' 26.5'' E 014° 13' 53.3''	2020-04-07	11	4	2020	0	4	Lepus europaeus	00:52:00	2	spring cereals	4	3					62	Fotop_6	Atrapy_2020	spring cereals		130	1.71767e+06	134450	183087	901829	70749.8	66434.5	66510.1	859.469		39	7	221761	11511.1	5518.54	43175.1	379.647	<Null>	403.407	<Null>		39	588	250.355		39	19
36	N 50° 22' 26.5'' E 014° 13' 53.3''	2020-04-07	11	4	2020	0	4	Lepus europaeus	01:54:00	1	spring cereals	4	3					64	Fotop_6	Atrapy_2020	spring cereals		130	1.71767e+06	134450	183087	901829	70749.8	66434.5	66510.1	859.469		39	7	221761	11511.1	5518.54	43175.1	379.647	<Null>	404.407	<Null>		39	588	250.355		39	19
36	N 50° 22' 26.5'' E 014° 13' 53.3''	2020-04-07	11	4	2020	0	4	Lepus europaeus	23:25:00	1	spring cereals	4	3					80	Fotop_6	Atrapy_2020	spring cereals		130	1.71767e+06	134450	183087	901829	70749.8	66434.5	66510.1	859.469		39	7	221761	11511.1	5518.54	43175.1	379.647	<Null>	405.407	<Null>		39	588	250.355		39	19
36	N 50° 22' 26.5'' E 014° 13' 53.3''	2020-04-07	12	4	2020	0	5	Lepus europaeus	05:19:00	1	spring cereals	4	3					82	Fotop_6	Atrapy_2020	spring cereals		130	1.71767e+06	134450	183087	901829	70749.8	66434.5	66510.1	859.469		39	7	221761	11511.1	5518.54	43175.1	379.647	<Null>	406.407	<Null>		39	588	250.355		39	19
36	N 50° 22' 26.5'' E 014° 13' 53.3''	2020-04-07	12	4	2020	0	5	Lepus europaeus	20:36:00	1	spring cereals	4	3					90	Fotop_6	Atrapy_2020	spring cereals		130	1.71767e+06	134450	183087	901829	70749.8	66434.5	66510.1	859.469		39	7	221761	11511.1	5518.54	43175.1	379.647	<Null>	407.407	<Null>		39	588	250.355		39	19
36	N 50° 22' 26.5'' E 014° 13' 53.3''	2020-04-07	13	4	2020	0	6	Lepus europaeus	07:10:00	1	spring cereals	4	3					104	Fotop_6	Atrapy_2020	spring cereals		130	1.71767e+06	134450	183087	901829	70749.8	66434.5	66510.1	859.469		39	7	221761	11511.1	5518.54	43175.1	379.647	<Null>	408.407	<Null>		39	588	250.355		39	19
36	N 50° 22' 26.5'' E 014° 13' 53.3''	2020-04-07	13	4	2020	0	6	Buteo buteo	19:01:00	1	spring cereals	4	3					119	Fotop_6	Atrapy_2020	spring cereals		130	1.71767e+06	134450	183087	901829	70749.8	66434.5	66510.1	859.469		39	7	221761	11511.1	5518.54	43175.1	379.647	<Null>	409.407	<Null>		39	588	250.355		39	19
36	N 50° 22' 26.5'' E 014° 13' 53.3''	2020-04-07	13	4	2020	0	6	Lepus europaeus	21:25:00	1	spring cereals	4	3					120	Fotop_6	Atrapy_2020	spring cereals		130	1.71767e+06	134450	183087	901829	70749.8	66434.5	66510.1	859.469		39	7	221761	11511.1	5518.54	43175.1	379.647	<Null>	410.407	<Null>		39	588	250.355		39	19
36	N 50° 22' 26.5'' E 014° 13' 53.3''	2020-04-07	13	4	2020	1	6	Vulpes vulpes	23:02:00	1	spring cereals	4	3					124	Fotop_6	Atrapy_2020	spring cereals		130	1.71767e+06	134450	183087	901829	70749.8	66434.5	66510.1	859.469		39	7	221761	11511.1	5518.54	43175.1	379.647	<Null>	411.407	<Null>		39	588	250.355		39	19
37	N 50° 21' 37.6'' E 014° 11' 20.0''	2020-04-07	7	4	2020	0	0	Lepus europaeus	20:21:00	1	winter cereals	93	17					15	Fotop_7	Atrapy_2020	winter cereals		13	3.09004e+06	<Null>	26853.5	24292.1	<Null>	406.672	<Null>	<Null>		40	5	264383	<Null>	14091.6	4267.94	<Null>	<Null>	<Null>	<Null>		40	64	105.745		40	19
37	N 50° 21' 37.6'' E 014° 11' 20.0''	2020-04-07	8	4	2020	1	1	Buteo buteo	18:04:00	1	winter cereals	93	17					39	Fotop_7	Atrapy_2020	winter cereals		13	3.09004e+06	<Null>	26853.5	24292.1	<Null>	407.672	<Null>	<Null>		40	5	264383	<Null>	14091.6	4267.94	<Null>	<Null>	<Null>	<Null>		40	64	105.745		40	19
37	N 50° 21' 37.6'' E 014° 11' 20.0''	2020-04-07	8	4	2020	0	1	Vulpes vulpes	22:53:00	1	winter cereals	93	17					51	Fotop_7	Atrapy_2020	winter cereals		13	3.09004e+06	<Null>	26853.5	24292.1	<Null>	408.672	<Null>	<Null>		40	5	264383	<Null>	14091.6	4267.94	<Null>	<Null>	<Null>	<Null>		40	64	105.745		40	19
37	N 50° 21' 37.6'' E 014° 11' 20.0''	2020-04-07	9	4	2020	0	2	Lepus europaeus	01:49:00	1	winter cereals	93	17					53	Fotop_7	Atrapy_2020	winter cereals		13	3.09004e+06	<Null>	26853.5	24292.1	<Null>	409.672	<Null>	<Null>		40	5	264383	<Null>	14091.6	4267.94	<Null>	<Null>	<Null>	<Null>		40	64	105.745		40	19
37	N 50° 21' 37.6'' E 014° 11' 20.0''	2020-04-07	9	4	2020	1	2	Vulpes vulpes	04:37:00	1	winter cereals	93	17					57	Fotop_7	Atrapy_2020	winter cereals		13	3.09004e+06	<Null>	26853.5	24292.1	<Null>	410.672	<Null>	<Null>		40	5	264383	<Null>	14091.6	4267.94	<Null>	<Null>	<Null>	<Null>		40	64	105.745		40	19
37	N 50° 21' 37.6'' E 014° 11' 20.0''	2020-04-07	12	4	2020	0	5	Lepus europaeus	06:00:00	1	winter cereals	93	17					103	Fotop_7	Atrapy_2020	winter cereals		13	3.09004e+06	<Null>	26853.5	24292.1	<Null>	411.672	<Null>	<Null>		40	5	264383	<Null>	14091.6	4267.94	<Null>	<Null>	<Null>	<Null>		40	64	105.745		40	19
37	N 50° 21' 37.6'' E 014° 11' 20.0''	2020-04-07	12	4	2020	1	5	Canis lupus f. familiaris	10:31:00	1	winter cereals	93	17					107	Fotop_7	Atrapy_2020	winter cereals		13	3.09004e+06	<Null>	26853.5	24292.1	<Null>	412.672	<Null>	<Null>		40	5	264383	<Null>	14091.6	4267.94	<Null>	<Null>	<Null>	<Null>		40	64	105.745		40	19
37	N 50° 21' 37.6'' E 014° 11' 20.0''	2020-04-07	14	4	2020	0	7	Lepus europaeus	06:51:00	1	winter cereals	93	17					119	Fotop_7	Atrapy_2020	winter cereals		13	3.09004e+06	<Null>	26853.5	24292.1	<Null>	413.672	<Null>	<Null>		40	5	264383	<Null>	14091.6	4267.94	<Null>	<Null>	<Null>	<Null>		40	64	105.745		40	19
37	N 50° 21' 37.6'' E 014° 11' 20.0''	2020-04-07	14	4	2020	0	7	Lepus europaeus	07:30:00	1	winter cereals	93	17					129	Fotop_7	Atrapy_2020	winter cereals		13	3.09004e+06	<Null>	26853.5	24292.1	<Null>	414.672	<Null>	<Null>		40	5	264383	<Null>	14091.6	4267.94	<Null>	<Null>	<Null>	<Null>		40	64	105.745		40	19
38	N 50° 21' 21.1'' E 014° 11' 35.8''	2020-04-07	8	4	2020	0	1	Lepus europaeus	22:48:00	1	winter cereals	97	21					3	Fotop_8	Atrapy_2020	winter cereals		15	3.07537e+06	<Null>	41817.2	23309.8	<Null>	1092.06	<Null>	<Null>		41	1	281730	<Null>	964.737	47.5716	<Null>	<Null>	<Null>	<Null>		41	72	108.41		41	2
39	N 50° 19' 46.4'' E 014° 13' 10.9''	2020-04-07	7	4	2020	1	0	Felis catus	23:46:00	1	winter cereals	89	13					4	Fotop_9	Atrapy_2020	winter cereals		4	3.11278e+06	<Null>	5401.93	269.35	23133.6	<Null>	<Null>	<Null>		42	1	279167	<Null>	3575.47	<Null>	<Null>	<Null>	<Null>	<Null>		42	18	12.0004		42	2
39	N 50° 19' 46.4'' E 014° 13' 10.9''	2020-04-07	8	4	2020	0	1	Felis catus	22:03:00	1	winter cereals	89	13					11	Fotop_9	Atrapy_2020	winter cereals		4	3.11278e+06	<Null>	5401.93	269.35	23133.6	<Null>	<Null>	<Null>		42	1	279167	<Null>	3576.47	<Null>	<Null>	<Null>	<Null>	<Null>		42	18	12.0004		42	2
39	N 50° 19' 46.4'' E 014° 13' 10.9''	2020-04-07	10	4	2020	0	4	Felis catus	00:16:00	1	winter cereals	89	13					17	Fotop_9	Atrapy_2020	winter cereals		4	3.11278e+06	<Null>	5401.93	269.35	23133.6	<Null>	<Null>	<Null>		42	1	279167	<Null>	3577.47	<Null>	<Null>	<Null>	<Null>	<Null>		42	18	12.0004		42	2
39	N 50° 19' 46.4'' E 014° 13' 10.9''	2020-04-07	14	4	2020	0	7	Lepus europaeus	06:49:00	1	winter cereals	89	13					87	Fotop_9	Atrapy_2020	winter cereals		4	3.11278e+06	<Null>	5401.93	269.35	23133.6	<Null>	<Null>	<Null>		42	1	279167	<Null>	3578.47	<Null>	<Null>	<Null>	<Null>	<Null>		42	18	12.0004		42	2
40	N 50° 19' 27.1'' E 014° 13' 35.1''	2020-04-07	12	4	2020	0	5	Lepus europaeus	20:37:00	1	winter cereals	93	9					31	Fotop_10	Atrapy_2020	winter cereals		19	2.98973e+06	39482.3	35348.7	6686.45	69016.9	<Null>	<Null>	1323.85		43	1	280916	<Null>	1826.46	<Null>	<Null>	<Null>	<Null>	<Null>		43	86	34.7418		43	2
40	N 50° 19' 27.1'' E 014° 13' 35.1''	2020-04-07	13	4	2020	1	6	Vulpes vulpes	21:46:00	1	winter cereals	93	9					35	Fotop_10	Atrapy_2020	winter cereals		19	2.98973e+06	39482.3	35348.7	6686.45	69016.9	<Null>	<Null>	1323.85		43	1	280916	<Null>	1827.46	<Null>	<Null>	<Null>	<Null>	<Null>		43	86	34.7418		43	2
40	N 50° 19' 27.1'' E 014° 13' 35.1''	2020-04-07	14	4	2020	0	7	Vulpes vulpes	02:35:00	1	winter cereals	93	9					37	Fotop_10	Atrapy_2020	winter cereals		19	2.98973e+06	39482.3	35348.7	6686.45	69016.9	<Null>	<Null>	1323.85		43	1	280916	<Null>	1828.46	<Null>	<Null>	<Null>	<Null>	<Null>		43	86	34.7418		43	2
41	N 50° 19' 07.4'' E 014° 13' 41.9''	2020-04-07	7	4	2020	1	0	Buteo buteo	16:38:00	1	winter cereals	98	23					2	Fotop_11	Atrapy_2020	winter cereals		3	2.96521e+06	<Null>	54068.7	<Null>	<Null>	<Null>	122311	<Null>		44	1	279074	<Null>	3668	<Null>	<Null>	<Null>	<Null>	<Null>		44	16	22.3644		44	2
41	N 50° 19' 07.4'' E 014° 13' 41.9''	2020-04-07	7	4	2020	1	0	Canis lupus f. familiaris	18:53:00	1	winter cereals	98	23					3	Fotop_11	Atrapy_2020	winter cereals		3	2.96521e+06	<Null>	54069.7	<Null>	<Null>	<Null>	122312	<Null>		44	1	279074	<Null>	3669	<Null>	<Null>	<Null>	<Null>	<Null>		44	16	22.3644		44	2
41	N 50° 19' 07.4'' E 014° 13' 41.9''	2020-04-07	9	4	2020	0	2	Lepus europaeus	06:25:00	1	winter cereals	98	23					15	Fotop_11	Atrapy_2020	winter cereals		3	2.96521e+06	<Null>	54070.7	<Null>	<Null>	<Null>	122313	<Null>		44	1	279074	<Null>	3670	<Null>	<Null>	<Null>	<Null>	<Null>		44	16	22.3644		44	2
41	N 50° 19' 07.4'' E 014° 13' 41.9''	2020-04-07	9	4	2020	0	2	Lepus europaeus	19:23:00	1	winter cereals	98	23					21	Fotop_11	Atrapy_2020	winter cereals		3	2.96521e+06	<Null>	54071.7	<Null>	<Null>	<Null>	122314	<Null>		44	1	279074	<Null>	3671	<Null>	<Null>	<Null>	<Null>	<Null>		44	16	22.3644		44	2
41	N 50° 19' 07.4'' E 014° 13' 41.9''	2020-04-07	12	4	2020	0	5	Lepus europaeus	07:03:00	1	winter cereals	98	23					43	Fotop_11	Atrapy_2020	winter cereals		3	2.96521e+06	<Null>	54072.7	<Null>	<Null>	<Null>	122315	<Null>		44	1	279074	<Null>	3672	<Null>	<Null>	<Null>	<Null>	<Null>		44	16	22.3644		44	2
42	N 50° 19' 39.2'' E 014° 13' 42.7''	2020-04-07	7	4	2020	0	0	Lepus europaeus	23:17:00	1	spring cereals	3	3					7	Fotop_12	Atrapy_2020	spring cereals		44	2.93659e+06	72108	5401.93	7008.91	119158	<Null>	<Null>	1323.85		45	1	282742	<Null>	<Null>	<Null>	<Null>	<Null>	<Null>	<Null>		45	188	63.5633		45	0
42	N 50° 19' 39.2'' E 014° 13' 42.7''	2020-04-07	7	4	2020	0	0	Lepus europaeus	01:14:00	1	spring cereals	3	3					9	Fotop_12	Atrapy_2020	spring cereals		44	2.93659e+06	72108	5401.93	7008.91	119158	<Null>	<Null>	1323.85		45	1	282742	<Null>	<Null>	<Null>	<Null>	<Null>	<Null>	<Null>		45	188	63.5633		45	0
42	N 50° 19' 39.2'' E 014° 13' 42.7''	2020-04-07	7	4	2020	0	0	Lepus europaeus	06:59:00	3	spring cereals	3	3					17	Fotop_12	Atrapy_2020	spring cereals		44	2.93659e+06	72108	5401.93	7008.91	119158	<Null>	<Null>	1323.85		45	1	282742	<Null>	<Null>	<Null>	<Null>	<Null>	<Null>	<Null>		45	188	63.5633		45	0
42	N 50° 19' 39.2'' E 014° 13' 42.7''	2020-04-07	8	4	2020	0	1	Lepus europaeus	03:56:00	1	spring cereals	3	3					53	Fotop_12	Atrapy_2020	spring cereals		44	2.93659e+06	72108	5401.93	7008.91	119158	<Null>	<Null>	1323.85		45	1	282742	<Null>	<Null>	<Null>	<Null>	<Null>	<Null>	<Null>		45	188	63.5633		45	0
42	N 50° 19' 39.2'' E 014° 13' 42.7''	2020-04-07	9	4	2020	0	2	Lepus europaeus	07:18:00	1	spring cereals	3	3					85	Fotop_12	Atrapy_2020	spring cereals		44	2.93659e+06	72108	5401.93	7008.91	119158	<Null>	<Null>	1323.85		45	1	282742	<Null>	<Null>	<Null>	<Null>	<Null>	<Null>	<Null>		45	188	63.5633		45	0
42	N 50° 19' 39.2'' E 014° 13' 42.7''	2020-04-07	9	4	2020	0	2	Lepus europaeus	09:40:00	1	spring cereals	3	3					87	Fotop_12	Atrapy_2020	spring cereals		44	2.93659e+06	72108	5401.93	7008.91	119158	<Null>	<Null>	1323.85		45	1	282742	<Null>	<Null>	<Null>	<Null>	<Null>	<Null>	<Null>		45	188	63.5633		45	0
42	N 50° 19' 39.2'' E 014° 13' 42.7''	2020-04-07	10	4	2020	0	3	Felis catus	23:20:00	1	spring cereals	3	3					113	Fotop_12	Atrapy_2020	spring cereals		44	2.93659e+06	72108	5401.93	7008.91	119158	<Null>	<Null>	1323.85		45	1	282742	<Null>	<Null>	<Null>	<Null>	<Null>	<Null>	<Null>		45	188	63.5633		45	0
42	N 50° 19' 39.2'' E 014° 13' 42.7''	2020-04-07	10	4	2020	0	3	Lepus europaeus	00:02:00	1	spring cereals	3	3					115	Fotop_12	Atrapy_2020	spring cereals		44	2.93659e+06	72108	5401.93	7008.91	119158	<Null>	<Null>	1323.85		45	1	282742	<Null>	<Null>	<Null>	<Null>	<Null>	<Null>	<Null>		45	188	63.5633		45	0
42	N 50° 19' 39.2'' E 014° 13' 42.7''	2020-04-07	10	4	2020	0	3	Felis catus	06:28:00	1	spring cereals	3	3					121	Fotop_12	Atrapy_2020	spring cereals		44	2.93659e+06	72108	5401.93	7008.91	119158	<Null>	<Null>	1323.85		45	1	282742	<Null>	<Null>	<Null>	<Null>	<Null>	<Null>	<Null>		45	188	63.5633		45	0
42	N 50° 19' 39.2'' E 014° 13' 42.7''	2020-04-07	10	4	2020	1	3	Garrulus glandarius	17:55:00	1	spring cereals	3	3					149	Fotop_12	Atrapy_2020	spring cereals		44	2.93659e+06	72108	5401.93	7008.91	119158	<Null>	<Null>	1323.85		45	1	282742	<Null>	<Null>	<Null>	<Null>	<Null>	<Null>	<Null>		45	188	63.5633		45	0
42	N 50° 19' 39.2'' E 014° 13' 42.7''	2020-04-07	11	4	2020	0	4	Felis catus	08:03:00	1	spring cereals	3	3					159	Fotop_12	Atrapy_2020	spring cereals		44	2.93659e+06	72108	5401.93	7008.91	119158	<Null>	<Null>	1323.85		45	1	282742	<Null>	<Null>	<Null>	<Null>	<Null>	<Null>	<Null>		45	188	63.5633		45	0
43	N 50° 18' 54.2'' E 014° 14' 23.5''	2020-04-07	7	4	2020	0	0	Lepus europaeus	22:52:00	1	plowed field	0	0					5	Fotop_13	Atrapy_2020	bez vegetace	zoráno	23	3.02568e+06	33684.1	13380.8	15685	21039.3	<Null>	32124.1	<Null>		46	1	282742	<Null>	<Null>	<Null>	<Null>	<Null>	<Null>	<Null>		46	98	33.1386		46	0
43	N 50° 18' 54.2'' E 014° 14' 23.5''	2020-04-07	8	4	2020	0	1	Vulpes vulpes	01:59:00	1	plowed field	0	0					9	Fotop_13	Atrapy_2020	bez vegetace	zoráno	23	3.02568e+06	33684.1	13380.8	15685	21039.3	<Null>	32125.1	<Null>		46	1	282742	<Null>	<Null>	<Null>	<Null>	<Null>	<Null>	<Null>		46	98	33.1386		46	0
43	N 50° 18' 54.2'' E 014° 14' 23.5''	2020-04-07	8	4	2020	0	1	Vulpes vulpes	03:51:00	1	plowed field	0	0					11	Fotop_13	Atrapy_2020	bez vegetace	zoráno	23	3.02568e+06	33684.1	13380.8	15685	21039.3	<Null>	32126.1	<Null>		46	1	282742	<Null>	<Null>	<Null>	<Null>	<Null>	<Null>	<Null>		46	98	33.1386		46	0
43	N 50° 18' 54.2'' E 014° 14' 23.5''	2020-04-07	8	4	2020	0	1	Lepus europaeus	07:10:00	1	plowed field	0	0					13	Fotop_13	Atrapy_2020	bez vegetace	zoráno	23	3.02568e+06	33684.1	13380.8	15685	21039.3	<Null>	32127.1	<Null>		46	1	282742	<Null>	<Null>	<Null>	<Null>	<Null>	<Null>	<Null>		46	98	33.1386		46	0
43	N 50° 18' 54.2'' E 014° 14' 23.5''	2020-04-07	8	4	2020	0	1	Vulpes vulpes	21:56:00	1	plowed field	0	0					17	Fotop_13	Atrapy_2020	bez vegetace	zoráno	23	3.02568e+06	33684.1	13380.8	15685	21039.3	<Null>	32128.1	<Null>		46	1	282742	<Null>	<Null>	<Null>	<Null>	<Null>	<Null>	<Null>		46	98	33.1386		46	0
43	N 50° 18' 54.2'' E 014° 14' 23.5''	2020-04-07	10	4	2020	0	3	Lepus europaeus	02:16:00	1	plowed field	0	0					31	Fotop_13	Atrapy_2020	bez vegetace	zoráno	23	3.02568e+06	33684.1	13380.8	15685	21039.3	<Null>	32129.1	<Null>		46	1	282742	<Null>	<Null>	<Null>	<Null>	<Null>	<Null>	<Null>		46	98	33.1386		46	0
43	N 50° 18' 54.2'' E 014° 14' 23.5''	2020-04-07	10	4	2020	0	3	Vulpes vulpes	21:03:00	1	plowed field	0	0					35	Fotop_13	Atrapy_2020	bez vegetace	zoráno	23	3.02568e+06	33684.1	13380.8	15685	21039.3	<Null>	32130.1	<Null>		46	1	282742	<Null>	<Null>	<Null>	<Null>	<Null>	<Null>	<Null>		46	98	33.1386		46	0
43	N 50° 18' 54.2'' E 014° 14' 23.5''	2020-04-07	10	4	2020	0	3	Lepus europaeus	21:16:00	1	plowed field	0	0					37	Fotop_13	Atrapy_2020	bez vegetace	zoráno	23	3.02568e+06	33684.1	13380.8	15685	21039.3	<Null>	32131.1	<Null>		46	1	282742	<Null>	<Null>	<Null>	<Null>	<Null>	<Null>	<Null>		46	98	33.1386		46	0
43	N 50° 18' 54.2'' E 014° 14' 23.5''	2020-04-07	10	4	2020	0	3	Lepus europaeus	22:22:00	1	plowed field	0	0					41	Fotop_13	Atrapy_2020	bez vegetace	zoráno	23	3.02568e+06	33684.1	13380.8	15685	21039.3	<Null>	32132.1	<Null>		46	1	282742	<Null>	<Null>	<Null>	<Null>	<Null>	<Null>	<Null>		46	98	33.1386		46	0
43	N 50° 18' 54.2'' E 014° 14' 23.5''	2020-04-07	11	4	2020	0	4	Vulpes vulpes	21:18:00	1	plowed field	0	0					47	Fotop_13	Atrapy_2020	bez vegetace	zoráno	23	3.02568e+06	33684.1	13380.8	15685	21039.3	<Null>	32133.1	<Null>		46	1	282742	<Null>	<Null>	<Null>	<Null>	<Null>	<Null>	<Null>		46	98	33.1386		46	0
43	N 50° 18' 54.2'' E 014° 14' 23.5''	2020-04-07	11	4	2020	0	4	Vulpes vulpes	23:14:00	1	plowed field	0	0					49	Fotop_13	Atrapy_2020	bez vegetace	zoráno	23	3.02568e+06	33684.1	13380.8	15685	21039.3	<Null>	32134.1	<Null>		46	1	282742	<Null>	<Null>	<Null>	<Null>	<Null>	<Null>	<Null>		46	98	33.1386		46	0
43	N 50° 18' 54.2'' E 014° 14' 23.5''	2020-04-07	13	4	2020	0	6	Vulpes vulpes	02:12:00	1	plowed field	0	0					61	Fotop_13	Atrapy_2020	bez vegetace	zoráno	23	3.02568e+06	33684.1	13380.8	15685	21039.3	<Null>	32135.1	<Null>		46	1	282742	<Null>	<Null>	<Null>	<Null>	<Null>	<Null>	<Null>		46	98	33.1386		46	0
43	N 50° 18' 54.2'' E 014° 14' 23.5''	2020-04-07	13	4	2020	1	6	Vulpes vulpes	21:50:00	1	plowed field	0	0					70	Fotop_13	Atrapy_2020	bez vegetace	zoráno	23	3.02568e+06	33684.1	13380.8	15685	21039.3	<Null>	32136.1	<Null>		46	1	282742	<Null>	<Null>	<Null>	<Null>	<Null>	<Null>	<Null>		46	98	33.1386		46	0
44	N 50° 18' 06.2'' E 014° 13' 39.0''	2020-04-07	9	4	2020	0	2	Lepus europaeus	21:27:00	1	winter cereals	91	17					4	Fotop_14	Atrapy_2020	winter cereals		88	2.74887e+06	91483.8	13038.7	110019	90105.1	<Null>	86198.1	1870		47	1	280510	<Null>	2232.1	<Null>	<Null>	<Null>	<Null>	<Null>		47	368	118.426		47	1
44	N 50° 18' 06.2'' E 014° 13' 39.0''	2020-04-07	11	4	2020	0	4	Lepus europaeus	20:44:00	1	winter cereals	91	17					11	Fotop_14	Atrapy_2020	winter cereals		88	2.74887e+06	91483.8	13038.7	110019	90105.1	<Null>	86198.1	1870		47	1	280510	<Null>	2233.1	<Null>	<Null>	<Null>	<Null>	<Null>		47	368	118.426		47	1
44	N 50° 18' 06.2'' E 014° 13' 39.0''	2020-04-07	11	4	2020	1	4	Martes sp.	21:09:00	1	winter cereals	91	17					12	Fotop_14	Atrapy_2020	winter cereals		88	2.74887e+06	91483.8	13038.7	110019	90105.1	<Null>	86198.1	1870		47	1	280510	<Null>	2234.1	<Null>	<Null>	<Null>	<Null>	<Null>		47	368	118.426		47	1
44	N 50° 18' 06.2'' E 014° 13' 39.0''	2020-04-07	14	4	2020	0	7	Lepus europaeus	12:49:00	1	winter cereals	91	17					17	Fotop_14	Atrapy_2020	winter cereals		88	2.74887e+06	91483.8	13038.7	110019	90105.1	<Null>	86198.1	1870		47	1	280510	<Null>	2235.1	<Null>	<Null>	<Null>	<Null>	<Null>		47	368	118.426		47	1
45	N 50° 17' 41.3'' E 014° 13' 42.2''	2020-04-07	9	4	2020	1	2	Meles meles	21:32:00	1	plowed field	0	0					29	Fotop_15	Atrapy_2020	bez vegetace	čerstvě zaseto	30	2.88602e+06	117183	19886.4	104273	13147.1	<Null>	<Null>	1075.85		48	1	237086	<Null>	<Null>	45655.9	<Null>	<Null>	<Null>	<Null>		48	136	54.0404		48	3
45	N 50° 17' 41.3'' E 014° 13' 42.2''	2020-04-07	9	4	2020	0	2	Martes sp.	23:13:00	1	plowed field	0	0					33	Fotop_15	Atrapy_2020	bez vegetace	čerstvě zaseto	30	2.88602e+06	117183	19886.4	104273	13147.1	<Null>	<Null>	1075.85		48	1	237086	<Null>	<Null>	45656.9	<Null>	<Null>	<Null>	<Null>		48	136	54.0404		48	3
45	N 50° 17' 41.3'' E 014° 13' 42.2''	2020-04-07	10	4	2020	0	3	Lepus europaeus	02:11:00	1	plowed field	0	0					37	Fotop_15	Atrapy_2020	bez vegetace	čerstvě zaseto	30	2.88602e+06	117183	19886.4	104273	13147.1	<Null>	<Null>	1075.85		48	1	237086	<Null>	<Null>	45657.9	<Null>	<Null>	<Null>	<Null>		48	136	54.0404		48	3
45	N 50° 17' 41.3'' E 014° 13' 42.2''	2020-04-07	10	4	2020	0	3	Lepus europaeus	05:24:00	1	plowed field	0	0					43	Fotop_15	Atrapy_2020	bez vegetace	čerstvě zaseto	30	2.88602e+06	117183	19886.4	104273	13147.1	<Null>	<Null>	1075.85		48	1	237086	<Null>	<Null>	45658.9	<Null>	<Null>	<Null>	<Null>		48	136	54.0404		48	3
45	N 50° 17' 41.3'' E 014° 13' 42.2''	2020-04-07	10	4	2020	0	3	Lepus europaeus	17:04:00	1	plowed field	0	0					55	Fotop_15	Atrapy_2020	bez vegetace	čerstvě zaseto	30	2.88602e+06	117183	19886.4	104273	13147.1	<Null>	<Null>	1075.85		48	1	237086	<Null>	<Null>	45659.9	<Null>	<Null>	<Null>	<Null>		48	136	54.0404		48	3
45	N 50° 17' 41.3'' E 014° 13' 42.2''	2020-04-07	11	4	2020	0	4	Lepus europaeus	13:16:00	1	plowed field	0	0					63	Fotop_15	Atrapy_2020	bez vegetace	čerstvě zaseto	30	2.88602e+06	117183	19886.4	104273	13147.1	<Null>	<Null>	1075.85		48	1	237086	<Null>	<Null>	45660.9	<Null>	<Null>	<Null>	<Null>		48	136	54.0404		48	3
45	N 50° 17' 41.3'' E 014° 13' 42.2''	2020-04-07	12	4	2020	0	5	Vulpes vulpes	01:54:00	1	plowed field	0	0					65	Fotop_15	Atrapy_2020	bez vegetace	čerstvě zaseto	30	2.88602e+06	117183	19886.4	104273	13147.1	<Null>	<Null>	1075.85		48	1	237086	<Null>	<Null>	45661.9	<Null>	<Null>	<Null>	<Null>		48	136	54.0404		48	3
46	N 50° 18' 19.8'' E 014° 11' 24.3''	2020-04-07	7	4	2020	1	0	Vulpes vulpes	23:54:00	1	winter cereals	93	18					18	Fotop_18	Atrapy_2020	winter cereals		131	2.76036e+06	108972	79341.9	78138	113100	<Null>	<Null>	1678.69		51	1	261737	<Null>	14620.8	6384.63	<Null>	<Null>	<Null>	<Null>		51	436	130.251		51	5
46	N 50° 18' 19.8'' E 014° 11' 24.3''	2020-04-07	8	4	2020	0	1	Vulpes vulpes	23:35:00	1	winter cereals	93	18					73	Fotop_18	Atrapy_2020	winter cereals		131	2.76036e+06	108972	79341.9	78138	113100	<Null>	<Null>	1678.69		51	1	261737	<Null>	14620.8	6384.63	<Null>	<Null>	<Null>	<Null>		51	436	130.251		51	5
46	N 50° 18' 19.8'' E 014° 11' 24.3''	2020-04-07	9	4	2020	1	2	Vulpes vulpes	23:51:00	1	winter cereals	93	18					84	Fotop_18	Atrapy_2020	winter cereals		131	2.76036e+06	108972	79341.9	78138	113100	<Null>	<Null>	1678.69		51	1	261737	<Null>	14620.8	6384.63	<Null>	<Null>	<Null>	<Null>		51	436	130.251		51	5
46	N 50° 18' 19.8'' E 014° 11' 24.3''	2020-04-07	11	4	2020	0	4	Lepus europaeus	10:31:00	1	winter cereals	93	18					151	Fotop_18	Atrapy_2020	winter cereals		131	2.76036e+06	108972	79341.9	78138	113100	<Null>	<Null>	1678.69		51	1	261737	<Null>	14620.8	6384.63	<Null>	<Null>	<Null>	<Null>		51	436	130.251		51	5
46	N 50° 18' 19.8'' E 014° 11' 24.3''	2020-04-07	14	4	2020	0	7	Vulpes vulpes	02:06:00	1	winter cereals	93	18					217	Fotop_18	Atrapy_2020	winter cereals		131	2.76036e+06	108972	79341.9	78138	113100	<Null>	<Null>	1678.69		51	1	261737	<Null>	14620.8	6384.63	<Null>	<Null>	<Null>	<Null>		51	436	130.251		51	5
47	N 50° 17' 07.0'' E 014° 09' 32.6''	2020-04-07	8	4	2020	0	1	Lepus europaeus	06:05:00	1	winter cereals	86	13					4	Fotop_19	Atrapy_2020	winter cereals		84	2.90321e+06	81870.2	10292.5	47313.2	94714	1334.13	<Null>	2854.55		52	8	274865	526.281	2270.8	<Null>	5080.38	<Null>	<Null>	<Null>		52	390	114.028		52	15
47	N 50° 17' 07.0'' E 014° 09' 32.6''	2020-04-07	10	4	2020	0	3	Lepus europaeus	02:23:00	1	winter cereals	86	13					66	Fotop_19	Atrapy_2020	winter cereals		84	2.90321e+06	81870.2	10292.5	47313.2	94714	1334.13	<Null>	2854.55		52	8	274865	526.281	2270.8	<Null>	5081.38	<Null>	<Null>	<Null>		52	390	114.028		52	15
47	N 50° 17' 07.0'' E 014° 09' 32.6''	2020-04-07	10	4	2020	0	3	Lepus europaeus	06:53:00	1	winter cereals	86	13					68	Fotop_19	Atrapy_2020	winter cereals		84	2.90321e+06	81870.2	10292.5	47313.2	94714	1334.13	<Null>	2854.55		52	8	274865	526.281	2270.8	<Null>	5082.38	<Null>	<Null>	<Null>		52	390	114.028		52	15
48	N 50° 16' 44.3'' E 014° 08' 46.3''	2020-04-07	7	4	2020	1	0	Vulpes vulpes	21:39:00	1	plowed field	0	0					5	Fotop_20	Atrapy_2020	bez vegetace	předseťová úprava	52	2.75242e+06	99840	46421.1	121315	35899.3	5672.62	<Null>	80021		53	1	281424	<Null>	<Null>	<Null>	<Null>	1317.73	<Null>	<Null>		53	220	111.707		53	1
48	N 50° 16' 44.3'' E 014° 08' 46.3''	2020-04-07	7	4	2020	0	0	Lepus europaeus	22:13:00	1	plowed field	0	0					7	Fotop_20	Atrapy_2020	bez vegetace	předseťová úprava	52	2.75242e+06	99840	46421.1	121315	35899.3	5672.62	<Null>	80021		53	1	281424	<Null>	<Null>	<Null>	<Null>	1318.73	<Null>	<Null>		53	220	111.707		53	1
48	N 50° 16' 44.3'' E 014° 08' 46.3''	2020-04-07	8	4	2020	0	1	Lepus europaeus	02:26:00	1	plowed field	0	0					13	Fotop_20	Atrapy_2020	bez vegetace	předseťová úprava	52	2.75242e+06	99840	46421.1	121315	35899.3	5672.62	<Null>	80021		53	1	281424	<Null>	<Null>	<Null>	<Null>	1319.73	<Null>	<Null>		53	220	111.707		53	1
48	N 50° 16' 44.3'' E 014° 08' 46.3''	2020-04-07	8	4	2020	0	1	Lepus europaeus	03:07:00	1	plowed field	0	0					17	Fotop_20	Atrapy_2020	bez vegetace	předseťová úprava	52	2.75242e+06	99840	46421.1	121315	35899.3	5672.62	<Null>	80021		53	1	281424	<Null>	<Null>	<Null>	<Null>	1320.73	<Null>	<Null>		53	220	111.707		53	1
48	N 50° 16' 44.3'' E 014° 08' 46.3''	2020-04-07	8	4	2020	0	1	Lepus europaeus	07:10:00	1	plowed field	0	0					23	Fotop_20	Atrapy_2020	bez vegetace	předseťová úprava	52	2.75242e+06	99840	46421.1	121315	35899.3	5672.62	<Null>	80021		53	1	281424	<Null>	<Null>	<Null>	<Null>	1321.73	<Null>	<Null>		53	220	111.707		53	1
48	N 50° 16' 44.3'' E 014° 08' 46.3''	2020-04-07	8	4	2020	1	1	Garrulus glandarius	09:12:00	1	plowed field	0	0					26	Fotop_20	Atrapy_2020	bez vegetace	předseťová úprava	52	2.75242e+06	99840	46421.1	121315	35899.3	5672.62	<Null>	80021		53	1	281424	<Null>	<Null>	<Null>	<Null>	1322.73	<Null>	<Null>		53	220	111.707		53	1
48	N 50° 16' 44.3'' E 014° 08' 46.3''	2020-04-07	9	4	2020	0	2	Lepus europaeus	00:20:00	1	plowed field	0	0					37	Fotop_20	Atrapy_2020	bez vegetace	předseťová úprava	52	2.75242e+06	99840	46421.1	121315	35899.3	5672.62	<Null>	80021		53	1	281424	<Null>	<Null>	<Null>	<Null>	1323.73	<Null>	<Null>		53	220	111.707		53	1
48	N 50° 16' 44.3'' E 014° 08' 46.3''	2020-04-07	9	4	2020	0	2	Lepus europaeus	05:54:00	1	plowed field	0	0					39	Fotop_20	Atrapy_2020	bez vegetace	předseťová úprava	52	2.75242e+06	99840	46421.1	121315	35899.3	5672.62	<Null>	80021		53	1	281424	<Null>	<Null>	<Null>	<Null>	1324.73	<Null>	<Null>		53	220	111.707		53	1
48	N 50° 16' 44.3'' E 014° 08' 46.3''	2020-04-07	10	4	2020	0	3	Vulpes vulpes	00:08:00	1	plowed field	0	0					44	Fotop_20	Atrapy_2020	bez vegetace	předseťová úprava	52	2.75242e+06	99840	46421.1	121315	35899.3	5672.62	<Null>	80021		53	1	281424	<Null>	<Null>	<Null>	<Null>	1325.73	<Null>	<Null>		53	220	111.707		53	1
48	N 50° 16' 44.3'' E 014° 08' 46.3''	2020-04-07	10	4	2020	0	3	Lepus europaeus	23:48:00	1	plowed field	0	0					54	Fotop_20	Atrapy_2020	bez vegetace	předseťová úprava	52	2.75242e+06	99840	46421.1	121315	35899.3	5672.62	<Null>	80021		53	1	281424	<Null>	<Null>	<Null>	<Null>	1326.73	<Null>	<Null>		53	220	111.707		53	1
48	N 50° 16' 44.3'' E 014° 08' 46.3''	2020-04-07	11	4	2020	0	4	Lepus europaeus	00:31:00	1	plowed field	0	0					56	Fotop_20	Atrapy_2020	bez vegetace	předseťová úprava	52	2.75242e+06	99840	46421.1	121315	35899.3	5672.62	<Null>	80021		53	1	281424	<Null>	<Null>	<Null>	<Null>	1327.73	<Null>	<Null>		53	220	111.707		53	1
48	N 50° 16' 44.3'' E 014° 08' 46.3''	2020-04-07	11	4	2020	0	4	Felis catus	00:51:00	1	plowed field	0	0					58	Fotop_20	Atrapy_2020	bez vegetace	předseťová úprava	52	2.75242e+06	99840	46421.1	121315	35899.3	5672.62	<Null>	80021		53	1	281424	<Null>	<Null>	<Null>	<Null>	1328.73	<Null>	<Null>		53	220	111.707		53	1
48	N 50° 16' 44.3'' E 014° 08' 46.3''	2020-04-07	11	4	2020	0	4	Lepus europaeus	21:46:00	1	plowed field	0	0					74	Fotop_20	Atrapy_2020	bez vegetace	předseťová úprava	52	2.75242e+06	99840	46421.1	121315	35899.3	5672.62	<Null>	80021		53	1	281424	<Null>	<Null>	<Null>	<Null>	1329.73	<Null>	<Null>		53	220	111.707		53	1
48	N 50° 16' 44.3'' E 014° 08' 46.3''	2020-04-07	11	4	2020	0	4	Lepus europaeus	22:57:00	1	plowed field	0	0					76	Fotop_20	Atrapy_2020	bez vegetace	předseťová úprava	52	2.75242e+06	99840	46421.1	121315	35899.3	5672.62	<Null>	80021		53	1	281424	<Null>	<Null>	<Null>	<Null>	1330.73	<Null>	<Null>		53	220	111.707		53	1
48	N 50° 16' 44.3'' E 014° 08' 46.3''	2020-04-07	12	4	2020	0	5	Lepus europaeus	06:34:00	1	plowed field	0	0					80	Fotop_20	Atrapy_2020	bez vegetace	předseťová úprava	52	2.75242e+06	99840	46421.1	121315	35899.3	5672.62	<Null>	80021		53	1	281424	<Null>	<Null>	<Null>	<Null>	1331.73	<Null>	<Null>		53	220	111.707		53	1
48	N 50° 16' 44.3'' E 014° 08' 46.3''	2020-04-07	13	4	2020	0	6	Lepus europaeus	01:11:00	1	plowed field	0	0					94	Fotop_20	Atrapy_2020	bez vegetace	předseťová úprava	52	2.75242e+06	99840	46421.1	121315	35899.3	5672.62	<Null>	80021		53	1	281424	<Null>	<Null>	<Null>	<Null>	1332.73	<Null>	<Null>		53	220	111.707		53	1
48	N 50° 16' 44.3'' E 014° 08' 46.3''	2020-04-07	14	4	2020	0	7	Lepus europaeus	06:05:00	1	plowed field	0	0					100	Fotop_20	Atrapy_2020	bez vegetace	předseťová úprava	52	2.75242e+06	99840	46421.1	121315	35899.3	5672.62	<Null>	80021		53	1	281424	<Null>	<Null>	<Null>	<Null>	1333.73	<Null>	<Null>		53	220	111.707		53	1
1	N50° 13.819' E14° 02.388'	2019-03-02	3	3	2019	0	1	Felis catus	01:31:00	1	plowed field	0	0					7	F1	Atrapy_1	podmitka		242	2.21277e+06	379817	23439.7	220442	305013	<Null>	<Null>	104.676		1	1	270453	<Null>	10009.5	2279.19	<Null>	<Null>	<Null>	<Null>		1	820	245.777		1	4
1	N50° 13.819' E14° 02.388'	2019-03-02	3	3	2019	0	1	Vulpes vulpes	21:12:00	1	plowed field	0	0					25	F1	Atrapy_1	podmitka		242	2.21277e+06	379817	23439.7	220442	305013	<Null>	<Null>	104.676		1	1	270453	<Null>	10009.5	2279.19	<Null>	<Null>	<Null>	<Null>		1	820	245.777		1	4
1	N50° 13.819' E14° 02.388'	2019-03-02	3	3	2019	0	1	Lepus europaeus	23:05:00	1	plowed field	0	0					31	F1	Atrapy_1	podmitka		242	2.21277e+06	379817	23439.7	220442	305013	<Null>	<Null>	104.676		1	1	270453	<Null>	10009.5	2279.19	<Null>	<Null>	<Null>	<Null>		1	820	245.777		1	4
1	N50° 13.819' E14° 02.388'	2019-03-02	4	3	2019	0	2	Lepus europaeus	00:45:00	1	plowed field	0	0					35	F1	Atrapy_1	podmitka		242	2.21277e+06	379817	23439.7	220442	305013	<Null>	<Null>	104.676		1	1	270453	<Null>	10009.5	2279.19	<Null>	<Null>	<Null>	<Null>		1	820	245.777		1	4
1	N50° 13.819' E14° 02.388'	2019-03-02	4	3	2019	1	2	Agricultural operations	13:39:00	1	plowed field	0	0					50	F1	Atrapy_1	podmitka		242	2.21277e+06	379817	23439.7	220442	305013	<Null>	<Null>	104.676		1	1	270453	<Null>	10009.5	2279.19	<Null>	<Null>	<Null>	<Null>		1	820	245.777		1	4
1	N50° 13.819' E14° 02.388'	2019-03-02	6	3	2019	0	4	Lepus europaeus	08:36:00	1	plowed field	0	0					109	F1	Atrapy_1	podmitka		242	2.21277e+06	379817	23439.7	220442	305013	<Null>	<Null>	104.676		1	1	270453	<Null>	10009.5	2279.19	<Null>	<Null>	<Null>	<Null>		1	820	245.777		1	4
9	N50° 15.060' E14° 04.479'	2019-03-02	3	3	2019	0	1	Canis lupus f. familiaris	12:21:00	1	winter cereals	64	12					video 13	F9	Atrapy_1	winter cereals		129	2.6303e+06	90733.2	176593	165347	76855.7	<Null>	<Null>	1758.66		9	2	261885	697.284	7079.75	13079.8	<Null>	<Null>	<Null>	<Null>		9	520	149.889		9	7
9	N50° 15.060' E14° 04.479'	2019-03-02	7	3	2019	0	5	Sus scrofa	02:49:00	1	winter cereals	64	12					5	F9	Atrapy_1	winter cereals		129	2.6303e+06	90733.2	176593	165347	76855.7	<Null>	<Null>	1758.66		9	2	261885	697.284	7079.75	13079.8	<Null>	<Null>	<Null>	<Null>		9	520	149.889		9	7
2	N50° 14.137' E14° 02.733'	2019-03-02	2	3	2019	0	0	Lepus europaeus	18:47:00	1	winter cereals	88	10					7	F2	Atrapy_1	winter cereals		55	2.69405e+06	157582	30498.5	189277	70177.2	<Null>	<Null>	<Null>		2	1	266916	98.6809	<Null>	15727.6	<Null>	<Null>	<Null>	<Null>		2	230	87.665		2	3
2	N50° 14.137' E14° 02.733'	2019-03-02	2	3	2019	0	0	Lepus europaeus	20:12:00	1	winter cereals	88	10					11	F2	Atrapy_1	winter cereals		55	2.69405e+06	157582	30498.5	189277	70177.2	<Null>	<Null>	<Null>		2	1	266916	98.6809	<Null>	15728.6	<Null>	<Null>	<Null>	<Null>		2	230	87.665		2	3
3	N50° 14.266' E14° 02.752'	2019-03-02	5	3	2019	0	3	Lepus europaeus	08:43:00	1	stubble field	80	6						F3	Atrapy_1	stubble		28	2.75178e+06	125222	30498.5	182140	51946.3	<Null>	<Null>	<Null>		3	1	223583	<Null>	3834.97	55323.9	<Null>	<Null>	<Null>	<Null>		3	136	73.2936		3	5
4	N50° 14.655' E14° 02.675'	2019-03-02	2	3	2019	0	0	Lepus europaeus	19:27:00	1	oilseed rape	74	18					7	F4	Atrapy_1	oilseed rape		24	2.92592e+06	24524.8	17519.3	123581	49129.8	<Null>	<Null>	914.694		4	1	280609	<Null>	<Null>	2132.72	<Null>	<Null>	<Null>	<Null>		4	112	54.8053		4	1
6	N50° 14.464' E14° 03.614'	2019-03-02	3	3	2019	0	1	Lepus europaeus	02:06:00	1	spring cereals	38	4					9	F6	Atrapy_1	spring cereals		168	2.71514e+06	113310	41509.8	151098	119843	<Null>	<Null>	681.871		6	1	247513	<Null>	<Null>	35229.3	<Null>	<Null>	<Null>	<Null>		6	544	121.496		6	2
6	N50° 14.464' E14° 03.614'	2019-03-02	3	3	2019	0	1	Lepus europaeus	03:27:00	1	spring cereals	38	4					13	F6	Atrapy_1	spring cereals		168	2.71514e+06	113310	41509.8	151098	119843	<Null>	<Null>	681.871		6	1	247513	<Null>	<Null>	35230.3	<Null>	<Null>	<Null>	<Null>		6	544	121.496		6	2
6	N50° 14.464' E14° 03.614'	2019-03-02	3	3	2019	0	1	Lepus europaeus	04:49:00	2	spring cereals	38	4					15	F6	Atrapy_1	spring cereals		168	2.71514e+06	113310	41509.8	151098	119843	<Null>	<Null>	681.871		6	1	247513	<Null>	<Null>	35231.3	<Null>	<Null>	<Null>	<Null>		6	544	121.496		6	2
6	N50° 14.464' E14° 03.614'	2019-03-02	3	3	2019	0	1	Lepus europaeus	20:24:00	1	spring cereals	38	4					33	F6	Atrapy_1	spring cereals		168	2.71514e+06	113310	41509.8	151098	119843	<Null>	<Null>	681.871		6	1	247513	<Null>	<Null>	35232.3	<Null>	<Null>	<Null>	<Null>		6	544	121.496		6	2
6	N50° 14.464' E14° 03.614'	2019-03-02	4	3	2019	0	2	Lepus europaeus	01:18:00	1	spring cereals	38	4					43	F6	Atrapy_1	spring cereals		168	2.71514e+06	113310	41509.8	151098	119843	<Null>	<Null>	681.871		6	1	247513	<Null>	<Null>	35233.3	<Null>	<Null>	<Null>	<Null>		6	544	121.496		6	2
6	N50° 14.464' E14° 03.614'	2019-03-02	4	3	2019	0	2	Lepus europaeus	02:59:00	1	spring cereals	38	4					53	F6	Atrapy_1	spring cereals		168	2.71514e+06	113310	41509.8	151098	119843	<Null>	<Null>	681.871		6	1	247513	<Null>	<Null>	35234.3	<Null>	<Null>	<Null>	<Null>		6	544	121.496		6	2
6	N50° 14.464' E14° 03.614'	2019-03-02	4	3	2019	0	2	Lepus europaeus	05:39:00	2	spring cereals	38	4					59	F6	Atrapy_1	spring cereals		168	2.71514e+06	113310	41509.8	151098	119843	<Null>	<Null>	681.871		6	1	247513	<Null>	<Null>	35235.3	<Null>	<Null>	<Null>	<Null>		6	544	121.496		6	2
6	N50° 14.464' E14° 03.614'	2019-03-02	4	3	2019	0	2	Lepus europaeus	23:52:00	1	spring cereals	38	4					211	F6	Atrapy_1	spring cereals		168	2.71514e+06	113310	41509.8	151098	119843	<Null>	<Null>	681.871		6	1	247513	<Null>	<Null>	35236.3	<Null>	<Null>	<Null>	<Null>		6	544	121.496		6	2
6	N50° 14.464' E14° 03.614'	2019-03-02	5	3	2019	0	3	Vulpes vulpes	02:57:00	1	spring cereals	38	4					214	F6	Atrapy_1	spring cereals		168	2.71514e+06	113310	41509.8	151098	119843	<Null>	<Null>	681.871		6	1	247513	<Null>	<Null>	35237.3	<Null>	<Null>	<Null>	<Null>		6	544	121.496		6	2
6	N50° 14.464' E14° 03.614'	2019-03-02	5	3	2019	0	3	Lepus europaeus	02:57:00	2	spring cereals	38	4					214	F6	Atrapy_1	spring cereals		168	2.71514e+06	113310	41509.8	151098	119843	<Null>	<Null>	681.871		6	1	247513	<Null>	<Null>	35238.3	<Null>	<Null>	<Null>	<Null>		6	544	121.496		6	2
6	N50° 14.464' E14° 03.614'	2019-03-02	5	3	2019	0	3	Lepus europaeus	06:31:00	2	spring cereals	38	4					217	F6	Atrapy_1	spring cereals		168	2.71514e+06	113310	41509.8	151098	119843	<Null>	<Null>	681.871		6	1	247513	<Null>	<Null>	35239.3	<Null>	<Null>	<Null>	<Null>		6	544	121.496		6	2
6	N50° 14.464' E14° 03.614'	2019-03-02	5	3	2019	0	3	Lepus europaeus	20:47:00	1	spring cereals	38	4					251	F6	Atrapy_1	spring cereals		168	2.71514e+06	113310	41509.8	151098	119843	<Null>	<Null>	681.871		6	1	247513	<Null>	<Null>	35240.3	<Null>	<Null>	<Null>	<Null>		6	544	121.496		6	2
6	N50° 14.464' E14° 03.614'	2019-03-02	5	3	2019	0	3	Lepus europaeus	22:14:00	1	spring cereals	38	4					253	F6	Atrapy_1	spring cereals		168	2.71514e+06	113310	41509.8	151098	119843	<Null>	<Null>	681.871		6	1	247513	<Null>	<Null>	35241.3	<Null>	<Null>	<Null>	<Null>		6	544	121.496		6	2
6	N50° 14.464' E14° 03.614'	2019-03-02	6	3	2019	0	4	Lepus europaeus	03:50:00	1	spring cereals	38	4					255	F6	Atrapy_1	spring cereals		168	2.71514e+06	113310	41509.8	151098	119843	<Null>	<Null>	681.871		6	1	247513	<Null>	<Null>	35242.3	<Null>	<Null>	<Null>	<Null>		6	544	121.496		6	2
7	N50° 14.777' E14° 03.952'	2019-03-02	3	3	2019	0	1	Canis lupus f. familiaris	08:41:00	1	plowed field	0	0					9	F7	Atrapy_1	bez vegetace	pěšina, vedle řepka pokryvnost 90, výška 40	180	2.65633e+06	89726.2	81908	153575	154316	<Null>	<Null>	5732.2		7	1	282730	<Null>	<Null>	<Null>	12.4345	<Null>	<Null>	<Null>		7	618	135.718		7	1
7	N50° 14.777' E14° 03.952'	2019-03-02	3	3	2019	0	1	Lepus europaeus	21:04:00	1	plowed field	0	0					53	F7	Atrapy_1	bez vegetace	pěšina, vedle řepka pokryvnost 90, výška 40	180	2.65633e+06	89726.2	81908	153575	154316	<Null>	<Null>	5732.2		7	1	282730	<Null>	<Null>	<Null>	13.4345	<Null>	<Null>	<Null>		7	618	135.718		7	1
7	N50° 14.777' E14° 03.952'	2019-03-02	7	3	2019	1	5	Canis lupus f. familiaris	18:44:00	1	plowed field	0	0					84	F7	Atrapy_1	bez vegetace	pěšina, vedle řepka pokryvnost 90, výška 40	180	2.65633e+06	89726.2	81908	153575	154316	<Null>	<Null>	5732.2		7	1	282730	<Null>	<Null>	<Null>	14.4345	<Null>	<Null>	<Null>		7	618	135.718		7	1
10	N50° 15.138' E14° 04.440'	2019-03-02	3	3	2019	0	1	Vulpes vulpes	01:17:00	1	spring cereals	11	3					3	F10	Atrapy_1	spring cereals		106	2.68941e+06	92873.9	141215	146465	68361.3	696.106	<Null>	2565.82		10	1	275662	<Null>	7079.75	<Null>	<Null>	<Null>	<Null>	<Null>		10	460	134.846		10	1
10	N50° 15.138' E14° 04.440'	2019-03-02	3	3	2019	0	1	Canis lupus f. familiaris	17:13:00	1	spring cereals	11	3					7	F10	Atrapy_1	spring cereals		106	2.68941e+06	92873.9	141215	146465	68361.3	696.106	<Null>	2565.82		10	1	275662	<Null>	7080.75	<Null>	<Null>	<Null>	<Null>	<Null>		10	460	134.846		10	1
10	N50° 15.138' E14° 04.440'	2019-03-02	5	3	2019	0	3	Lepus europaeus	05:48:00	1	spring cereals	11	3					17	F10	Atrapy_1	spring cereals		106	2.68941e+06	92873.9	141215	146465	68361.3	696.106	<Null>	2565.82		10	1	275662	<Null>	7081.75	<Null>	<Null>	<Null>	<Null>	<Null>		10	460	134.846		10	1
10	N50° 15.138' E14° 04.440'	2019-03-02	6	3	2019	0	4	Vulpes vulpes	04:10:00	1	spring cereals	11	3					23	F10	Atrapy_1	spring cereals		106	2.68941e+06	92873.9	141215	146465	68361.3	696.106	<Null>	2565.82		10	1	275662	<Null>	7082.75	<Null>	<Null>	<Null>	<Null>	<Null>		10	460	134.846		10	1
10	N50° 15.138' E14° 04.440'	2019-03-02	6	3	2019	0	4	Garrulus glandarius	15:10:00	1	spring cereals	11	3					29	F10	Atrapy_1	spring cereals		106	2.68941e+06	92873.9	141215	146465	68361.3	696.106	<Null>	2565.82		10	1	275662	<Null>	7083.75	<Null>	<Null>	<Null>	<Null>	<Null>		10	460	134.846		10	1
10	N50° 15.138' E14° 04.440'	2019-03-02	7	3	2019	0	5	Sus scrofa	01:14:00	5	spring cereals	11	3					1	F10	Atrapy_1	spring cereals		106	2.68941e+06	92873.9	141215	146465	68361.3	696.106	<Null>	2565.82		10	1	275662	<Null>	7084.75	<Null>	<Null>	<Null>	<Null>	<Null>		10	460	134.846		10	1
10	N50° 15.138' E14° 04.440'	2019-03-02	7	3	2019	0	5	Sus scrofa	02:03:00	1	spring cereals	11	3					3	F10	Atrapy_1	spring cereals		106	2.68941e+06	92873.9	141215	146465	68361.3	696.106	<Null>	2565.82		10	1	275662	<Null>	7085.75	<Null>	<Null>	<Null>	<Null>	<Null>		10	460	134.846		10	1
10	N50° 15.138' E14° 04.440'	2019-03-02	9	3	2019	0	7	Lepus europaeus	06:26:00	1	spring cereals	11	3					15	F10	Atrapy_1	spring cereals		106	2.68941e+06	92873.9	141215	146465	68361.3	696.106	<Null>	2565.82		10	1	275662	<Null>	7086.75	<Null>	<Null>	<Null>	<Null>	<Null>		10	460	134.846		10	1
11	N50° 15.451' E14° 04.148'	2019-03-02	4	3	2019	0	2	Lepus europaeus	09:11:00	1	winter cereals	83	12					11	F11	Atrapy_1	winter cereals		102	2.50088e+06	80160.8	142719	339451	76062.5	1269.91	<Null>	1042.31		11	2	272188	108.508	<Null>	10445.9	<Null>	<Null>	<Null>	<Null>		11	460	164.302		11	5
11	N50° 15.451' E14° 04.148'	2019-03-02	4	3	2019	1	2	Buteo buteo	14:16:00	1	winter cereals	83	12					27	F11	Atrapy_1	winter cereals		102	2.50088e+06	80160.8	142719	339451	76062.5	1269.91	<Null>	1042.31		11	2	272188	108.508	<Null>	10446.9	<Null>	<Null>	<Null>	<Null>		11	460	164.302		11	5
11	N50° 15.451' E14° 04.148'	2019-03-02	4	3	2019	0	2	Meles meles	22:09:00	1	winter cereals	83	12					40	F11	Atrapy_1	winter cereals		102	2.50088e+06	80160.8	142719	339451	76062.5	1269.91	<Null>	1042.31		11	2	272188	108.508	<Null>	10447.9	<Null>	<Null>	<Null>	<Null>		11	460	164.302		11	5
11	N50° 15.451' E14° 04.148'	2019-03-02	5	3	2019	0	3	Lepus europaeus	08:22:00	1	winter cereals	83	12					46	F11	Atrapy_1	winter cereals		102	2.50088e+06	80160.8	142719	339451	76062.5	1269.91	<Null>	1042.31		11	2	272188	108.508	<Null>	10448.9	<Null>	<Null>	<Null>	<Null>		11	460	164.302		11	5
11	N50° 15.451' E14° 04.148'	2019-03-02	6	3	2019	0	4	Lepus europaeus	06:04:00	1	winter cereals	83	12					56	F11	Atrapy_1	winter cereals		102	2.50088e+06	80160.8	142719	339451	76062.5	1269.91	<Null>	1042.31		11	2	272188	108.508	<Null>	10449.9	<Null>	<Null>	<Null>	<Null>		11	460	164.302		11	5
13	N50° 20.321' E14° 09.141'	2019-03-03	3	3	2019	1	0	Buteo buteo	19:53:00	1	winter cereals	82	17					8	F_2_1	Atrapy_2	winter cereals		119	2.83465e+06	124014	14894.4	46454.1	108232	9031.82	<Null>	4314.51		14	2	278417	<Null>	<Null>	3818.82	<Null>	506.319	<Null>	<Null>		14	472	166.006		14	3
13	N50° 20.321' E14° 09.141'	2019-03-03	5	3	2019	0	2	Lepus europaeus	22:17:00	1	winter cereals	82	17					130	F_2_1	Atrapy_2	winter cereals		119	2.83465e+06	124014	14894.4	46454.1	108232	9031.82	<Null>	4314.51		14	2	278417	<Null>	<Null>	3819.82	<Null>	507.319	<Null>	<Null>		14	472	166.006		14	3
13	N50° 20.321' E14° 09.141'	2019-03-03	6	3	2019	0	3	Lepus europaeus	06:08:00	1	winter cereals	82	17					132	F_2_1	Atrapy_2	winter cereals		119	2.83465e+06	124014	14894.4	46454.1	108232	9031.82	<Null>	4314.51		14	2	278417	<Null>	<Null>	3820.82	<Null>	508.319	<Null>	<Null>		14	472	166.006		14	3
13	N50° 20.321' E14° 09.141'	2019-03-03	6	3	2019	0	3	Lepus europaeus	07:08:00	1	winter cereals	82	17					138	F_2_1	Atrapy_2	winter cereals		119	2.83465e+06	124014	14894.4	46454.1	108232	9031.82	<Null>	4314.51		14	2	278417	<Null>	<Null>	3821.82	<Null>	509.319	<Null>	<Null>		14	472	166.006		14	3
13	N50° 20.321' E14° 09.141'	2019-03-03	6	3	2019	0	3	Lepus europaeus	23:07:00	1	winter cereals	82	17					152	F_2_1	Atrapy_2	winter cereals		119	2.83465e+06	124014	14894.4	46454.1	108232	9031.82	<Null>	4314.51		14	2	278417	<Null>	<Null>	3822.82	<Null>	510.319	<Null>	<Null>		14	472	166.006		14	3
14	N50° 20.221' E14° 09.506'	2019-03-03	4	3	2019	0	1	Lepus europaeus	06:09:00	1	plowed field	0	0					19	F_2_2	Atrapy_2	bez vegetace	po výsevu, v tu chvíli bez vegetace	41	3.01726e+06	59531	7418.24	27680.2	19352.3	8703.7	<Null>	1644.89		15	2	279602	<Null>	2306.87	<Null>	<Null>	833.461	<Null>	<Null>		15	166	83.1065		15	4
14	N50° 20.221' E14° 09.506'	2019-03-03	4	3	2019	0	1	Lepus europaeus	09:56:00	1	plowed field	0	0					23	F_2_2	Atrapy_2	bez vegetace		41	3.01726e+06	59531	7418.24	27680.2	19352.3	8703.7	<Null>	1644.89		15	2	279602	<Null>	2307.87	<Null>	<Null>	834.461	<Null>	<Null>		15	166	83.1065		15	4
14	N50° 20.221' E14° 09.506'	2019-03-03	4	3	2019	1	1	Pica pica	10:37:00	2	plowed field	0	0					25	F_2_2	Atrapy_2	bez vegetace		41	3.01726e+06	59531	7418.24	27680.2	19352.3	8703.7	<Null>	1644.89		15	2	279602	<Null>	2308.87	<Null>	<Null>	835.461	<Null>	<Null>		15	166	83.1065		15	4
14	N50° 20.221' E14° 09.506'	2019-03-03	4	3	2019	0	1	Lepus europaeus	10:37:00	1	plowed field	0	0					25	F_2_2	Atrapy_2	bez vegetace		41	3.01726e+06	59531	7418.24	27680.2	19352.3	8703.7	<Null>	1644.89		15	2	279602	<Null>	2309.87	<Null>	<Null>	836.461	<Null>	<Null>		15	166	83.1065		15	4
14	N50° 20.221' E14° 09.506'	2019-03-03	4	3	2019	1	1	Buteo buteo	12:02:00	1	plowed field	0	0					28	F_2_2	Atrapy_2	bez vegetace		41	3.01726e+06	59531	7418.24	27680.2	19352.3	8703.7	<Null>	1644.89		15	2	279602	<Null>	2310.87	<Null>	<Null>	837.461	<Null>	<Null>		15	166	83.1065		15	4
14	N50° 20.221' E14° 09.506'	2019-03-03	4	3	2019	1	1	Pica pica	16:12:00	6	plowed field	0	0					36, 37	F_2_2	Atrapy_2	bez vegetace		41	3.01726e+06	59531	7418.24	27680.2	19352.3	8703.7	<Null>	1644.89		15	2	279602	<Null>	2311.87	<Null>	<Null>	838.461	<Null>	<Null>		15	166	83.1065		15	4
14	N50° 20.221' E14° 09.506'	2019-03-03	5	3	2019	0	2	Lepus europaeus	00:11:00	1	plowed field	0	0					42	F_2_2	Atrapy_2	bez vegetace		41	3.01726e+06	59531	7418.24	27680.2	19352.3	8703.7	<Null>	1644.89		15	2	279602	<Null>	2312.87	<Null>	<Null>	839.461	<Null>	<Null>		15	166	83.1065		15	4
14	N50° 20.221' E14° 09.506'	2019-03-03	5	3	2019	0	2	Lepus europaeus	02:43:00	1	plowed field	0	0					46	F_2_2	Atrapy_2	bez vegetace		41	3.01726e+06	59531	7418.24	27680.2	19352.3	8703.7	<Null>	1644.89		15	2	279602	<Null>	2313.87	<Null>	<Null>	840.461	<Null>	<Null>		15	166	83.1065		15	4
14	N50° 20.221' E14° 09.506'	2019-03-03	5	3	2019	0	2	Lepus europaeus	05:37:00	1	plowed field	0	0					54	F_2_2	Atrapy_2	bez vegetace		41	3.01726e+06	59531	7418.24	27680.2	19352.3	8703.7	<Null>	1644.89		15	2	279602	<Null>	2314.87	<Null>	<Null>	841.461	<Null>	<Null>		15	166	83.1065		15	4
14	N50° 20.221' E14° 09.506'	2019-03-03	5	3	2019	0	2	Lepus europaeus	19:56:00	1	plowed field	0	0					58	F_2_2	Atrapy_2	bez vegetace		41	3.01726e+06	59531	7418.24	27680.2	19352.3	8703.7	<Null>	1644.89		15	2	279602	<Null>	2315.87	<Null>	<Null>	842.461	<Null>	<Null>		15	166	83.1065		15	4
14	N50° 20.221' E14° 09.506'	2019-03-03	5	3	2019	0	2	Lepus europaeus	20:56:00	1	plowed field	0	0					62	F_2_2	Atrapy_2	bez vegetace		41	3.01726e+06	59531	7418.24	27680.2	19352.3	8703.7	<Null>	1644.89		15	2	279602	<Null>	2316.87	<Null>	<Null>	843.461	<Null>	<Null>		15	166	83.1065		15	4
14	N50° 20.221' E14° 09.506'	2019-03-03	6	3	2019	0	3	Lepus europaeus	01:09:00	1	plowed field	0	0					66	F_2_2	Atrapy_2	bez vegetace		41	3.01726e+06	59531	7418.24	27680.2	19352.3	8703.7	<Null>	1644.89		15	2	279602	<Null>	2317.87	<Null>	<Null>	844.461	<Null>	<Null>		15	166	83.1065		15	4
14	N50° 20.221' E14° 09.506'	2019-03-03	6	3	2019	0	3	Meles meles	04:31:00	1	plowed field	0	0					72	F_2_2	Atrapy_2	bez vegetace		41	3.01726e+06	59531	7418.24	27680.2	19352.3	8703.7	<Null>	1644.89		15	2	279602	<Null>	2318.87	<Null>	<Null>	845.461	<Null>	<Null>		15	166	83.1065		15	4
14	N50° 20.221' E14° 09.506'	2019-03-03	6	3	2019	0	3	Lepus europaeus	06:33:00	1	plowed field	0	0					74	F_2_2	Atrapy_2	bez vegetace		41	3.01726e+06	59531	7418.24	27680.2	19352.3	8703.7	<Null>	1644.89		15	2	279602	<Null>	2319.87	<Null>	<Null>	846.461	<Null>	<Null>		15	166	83.1065		15	4
14	N50° 20.221' E14° 09.506'	2019-03-03	6	3	2019	0	3	Lepus europaeus	07:33:00	1	plowed field	0	0					78	F_2_2	Atrapy_2	bez vegetace		41	3.01726e+06	59531	7418.24	27680.2	19352.3	8703.7	<Null>	1644.89		15	2	279602	<Null>	2320.87	<Null>	<Null>	847.461	<Null>	<Null>		15	166	83.1065		15	4
14	N50° 20.221' E14° 09.506'	2019-03-03	6	3	2019	0	3	Lepus europaeus	20:00:00	1	plowed field	0	0					100	F_2_2	Atrapy_2	bez vegetace		41	3.01726e+06	59531	7418.24	27680.2	19352.3	8703.7	<Null>	1644.89		15	2	279602	<Null>	2321.87	<Null>	<Null>	848.461	<Null>	<Null>		15	166	83.1065		15	4
14	N50° 20.221' E14° 09.506'	2019-03-03	6	3	2019	0	3	Lepus europaeus	22:54:00	1	plowed field	0	0					102	F_2_2	Atrapy_2	bez vegetace		41	3.01726e+06	59531	7418.24	27680.2	19352.3	8703.7	<Null>	1644.89		15	2	279602	<Null>	2322.87	<Null>	<Null>	849.461	<Null>	<Null>		15	166	83.1065		15	4
14	N50° 20.221' E14° 09.506'	2019-03-03	7	3	2019	0	4	Lepus europaeus	01:29:00	1	plowed field	0	0					104	F_2_2	Atrapy_2	bez vegetace		41	3.01726e+06	59531	7418.24	27680.2	19352.3	8703.7	<Null>	1644.89		15	2	279602	<Null>	2323.87	<Null>	<Null>	850.461	<Null>	<Null>		15	166	83.1065		15	4
15	N50° 19.420' E14° 10.202'	2019-03-03	3	3	2019	0	0	Lepus europaeus	15:33:00	1	stubble field	8	7					7	F_2_3	Atrapy_2	stubble		8	3.11183e+06	436.865	4973.46	<Null>	<Null>	6671.64	17677.3	<Null>		16	1	282742	<Null>	<Null>	<Null>	<Null>	<Null>	<Null>	<Null>		16	30	29.066		16	0
15	N50° 19.420' E14° 10.202'	2019-03-03	4	3	2019	0	1	Lepus europaeus	00:56:00	1	stubble field	8	7					13	F_2_3	Atrapy_2	stubble		8	3.11183e+06	436.865	4973.46	<Null>	<Null>	6671.64	17677.3	<Null>		16	1	282742	<Null>	<Null>	<Null>	<Null>	<Null>	<Null>	<Null>		16	30	29.066		16	0
15	N50° 19.420' E14° 10.202'	2019-03-03	4	3	2019	0	1	Lepus europaeus	02:11:00	1	stubble field	8	7					15	F_2_3	Atrapy_2	stubble		8	3.11183e+06	436.865	4973.46	<Null>	<Null>	6671.64	17677.3	<Null>		16	1	282742	<Null>	<Null>	<Null>	<Null>	<Null>	<Null>	<Null>		16	30	29.066		16	0
15	N50° 19.420' E14° 10.202'	2019-03-03	4	3	2019	0	1	Martes sp.	02:31:00	1	stubble field	8	7					17	F_2_3	Atrapy_2	stubble		8	3.11183e+06	436.865	4973.46	<Null>	<Null>	6671.64	17677.3	<Null>		16	1	282742	<Null>	<Null>	<Null>	<Null>	<Null>	<Null>	<Null>		16	30	29.066		16	0
15	N50° 19.420' E14° 10.202'	2019-03-03	4	3	2019	1	1	Buteo buteo	13:38:00	1	stubble field	8	7					24	F_2_3	Atrapy_2	stubble		8	3.11183e+06	436.865	4973.46	<Null>	<Null>	6671.64	17677.3	<Null>		16	1	282742	<Null>	<Null>	<Null>	<Null>	<Null>	<Null>	<Null>		16	30	29.066		16	0
15	N50° 19.420' E14° 10.202'	2019-03-03	5	3	2019	0	2	Lepus europaeus	00:03:00	1	stubble field	8	7					37	F_2_3	Atrapy_2	stubble		8	3.11183e+06	436.865	4973.46	<Null>	<Null>	6671.64	17677.3	<Null>		16	1	282742	<Null>	<Null>	<Null>	<Null>	<Null>	<Null>	<Null>		16	30	29.066		16	0
15	N50° 19.420' E14° 10.202'	2019-03-03	5	3	2019	0	2	Vulpes vulpes	02:06:00	1	stubble field	8	7					39	F_2_3	Atrapy_2	stubble		8	3.11183e+06	436.865	4973.46	<Null>	<Null>	6671.64	17677.3	<Null>		16	1	282742	<Null>	<Null>	<Null>	<Null>	<Null>	<Null>	<Null>		16	30	29.066		16	0
15	N50° 19.420' E14° 10.202'	2019-03-03	5	3	2019	0	2	Mustela putorius	03:16:00	1	stubble field	8	7					44	F_2_3	Atrapy_2	stubble		8	3.11183e+06	436.865	4973.46	<Null>	<Null>	6671.64	17677.3	<Null>		16	1	282742	<Null>	<Null>	<Null>	<Null>	<Null>	<Null>	<Null>		16	30	29.066		16	0
15	N50° 19.420' E14° 10.202'	2019-03-03	5	3	2019	0	2	Lepus europaeus	19:07:00	1	stubble field	8	7					61	F_2_3	Atrapy_2	stubble		8	3.11183e+06	436.865	4973.46	<Null>	<Null>	6671.64	17677.3	<Null>		16	1	282742	<Null>	<Null>	<Null>	<Null>	<Null>	<Null>	<Null>		16	30	29.066		16	0
15	N50° 19.420' E14° 10.202'	2019-03-03	5	3	2019	0	2	Lepus europaeus	20:22:00	1	stubble field	8	7					67	F_2_3	Atrapy_2	stubble		8	3.11183e+06	436.865	4973.46	<Null>	<Null>	6671.64	17677.3	<Null>		16	1	282742	<Null>	<Null>	<Null>	<Null>	<Null>	<Null>	<Null>		16	30	29.066		16	0
15	N50° 19.420' E14° 10.202'	2019-03-03	5	3	2019	0	2	Lepus europaeus	20:57:00	1	stubble field	8	7					71	F_2_3	Atrapy_2	stubble		8	3.11183e+06	436.865	4973.46	<Null>	<Null>	6671.64	17677.3	<Null>		16	1	282742	<Null>	<Null>	<Null>	<Null>	<Null>	<Null>	<Null>		16	30	29.066		16	0
15	N50° 19.420' E14° 10.202'	2019-03-03	5	3	2019	0	2	Vulpes vulpes	21:47:00	1	stubble field	8	7					75	F_2_3	Atrapy_2	stubble		8	3.11183e+06	436.865	4973.46	<Null>	<Null>	6671.64	17677.3	<Null>		16	1	282742	<Null>	<Null>	<Null>	<Null>	<Null>	<Null>	<Null>		16	30	29.066		16	0
16	N50° 19.714' E14° 06.920'	2019-03-03	3	3	2019	0	0	Lepus europaeus	16:43:00	1	winter cereals	91	16					5	F_2_5	Atrapy_2	winter cereals		1	3.13163e+06	0.002544	5770.82	2929.9	<Null>	1257.5	<Null>	<Null>		18	1	282742	<Null>	<Null>	<Null>	<Null>	<Null>	<Null>	<Null>		18	10	10.0561		18	0
16	N50° 19.714' E14° 06.920'	2019-03-03	3	3	2019	0	0	Lepus europaeus	23:43:00	1	winter cereals	91	16					9	F_2_5	Atrapy_2	winter cereals		1	3.13163e+06	0.002544	5770.82	2929.9	<Null>	1258.5	<Null>	<Null>		18	1	282742	<Null>	<Null>	<Null>	<Null>	<Null>	<Null>	<Null>		18	10	10.0561		18	0
16	N50° 19.714' E14° 06.920'	2019-03-03	4	3	2019	0	1	Corvus corone	13:11:00	1	winter cereals	91	16					15	F_2_5	Atrapy_2	winter cereals		1	3.13163e+06	0.002544	5770.82	2929.9	<Null>	1259.5	<Null>	<Null>		18	1	282742	<Null>	<Null>	<Null>	<Null>	<Null>	<Null>	<Null>		18	10	10.0561		18	0
16	N50° 19.714' E14° 06.920'	2019-03-03	5	3	2019	0	2	Lepus europaeus	03:49:00	1	winter cereals	91	16					23	F_2_5	Atrapy_2	winter cereals		1	3.13163e+06	0.002544	5770.82	2929.9	<Null>	1260.5	<Null>	<Null>		18	1	282742	<Null>	<Null>	<Null>	<Null>	<Null>	<Null>	<Null>		18	10	10.0561		18	0
16	N50° 19.714' E14° 06.920'	2019-03-03	5	3	2019	0	2	Lepus europaeus	18:08:00	1	winter cereals	91	16					27	F_2_5	Atrapy_2	winter cereals		1	3.13163e+06	0.002544	5770.82	2929.9	<Null>	1261.5	<Null>	<Null>		18	1	282742	<Null>	<Null>	<Null>	<Null>	<Null>	<Null>	<Null>		18	10	10.0561		18	0
16	N50° 19.714' E14° 06.920'	2019-03-03	6	3	2019	0	3	Lepus europaeus	06:30:00	1	winter cereals	91	16					35	F_2_5	Atrapy_2	winter cereals		1	3.13163e+06	0.002544	5770.82	2929.9	<Null>	1262.5	<Null>	<Null>		18	1	282742	<Null>	<Null>	<Null>	<Null>	<Null>	<Null>	<Null>		18	10	10.0561		18	0
16	N50° 19.714' E14° 06.920'	2019-03-03	6	3	2019	0	3	Lepus europaeus	07:44:00	1	winter cereals	91	16					39	F_2_5	Atrapy_2	winter cereals		1	3.13163e+06	0.002544	5770.82	2929.9	<Null>	1263.5	<Null>	<Null>		18	1	282742	<Null>	<Null>	<Null>	<Null>	<Null>	<Null>	<Null>		18	10	10.0561		18	0
16	N50° 19.714' E14° 06.920'	2019-03-03	6	3	2019	0	3	Lepus europaeus	15:48:00	1	winter cereals	91	16						F_2_5	Atrapy_2	winter cereals		1	3.13163e+06	0.002544	5770.82	2929.9	<Null>	1264.5	<Null>	<Null>		18	1	282742	<Null>	<Null>	<Null>	<Null>	<Null>	<Null>	<Null>		18	10	10.0561		18	0
16	N50° 19.714' E14° 06.920'	2019-03-03	6	3	2019	0	3	Lepus europaeus	16:23:00	1	winter cereals	91	16					53	F_2_5	Atrapy_2	winter cereals		1	3.13163e+06	0.002544	5770.82	2929.9	<Null>	1265.5	<Null>	<Null>		18	1	282742	<Null>	<Null>	<Null>	<Null>	<Null>	<Null>	<Null>		18	10	10.0561		18	0
16	N50° 19.714' E14° 06.920'	2019-03-03	6	3	2019	0	3	Lepus europaeus	18:41:00	1	winter cereals	91	16					57	F_2_5	Atrapy_2	winter cereals		1	3.13163e+06	0.002544	5770.82	2929.9	<Null>	1266.5	<Null>	<Null>		18	1	282742	<Null>	<Null>	<Null>	<Null>	<Null>	<Null>	<Null>		18	10	10.0561		18	0
17	N50° 18.515', E14° 05.822'	2019-03-03	3	3	2019	0	0	Lepus europaeus	13:43:00	1	plowed field	0	0					9	F_2_6	Atrapy_2	bez vegetace	čerstvě po podmítce	24	2.57952e+06	46281.5	208569	78506.4	215281	13426.9	<Null>	<Null>		19	3	162602	3262.56	71769.9	6409.4	38698.1	<Null>	<Null>	<Null>		19	120	103.117		19	11
17	N50° 18.515', E14° 05.822'	2019-03-03	3	3	2019	0	0	Lepus europaeus	20:30:00	2	plowed field	0	0					11	F_2_6	Atrapy_2	bez vegetace	čerstvě po podmítce	24	2.57952e+06	46281.5	208569	78506.4	215281	13426.9	<Null>	<Null>		19	3	162602	3262.56	71769.9	6409.4	38698.1	<Null>	<Null>	<Null>		19	120	103.117		19	11
17	N50° 18.515', E14° 05.822'	2019-03-03	4	3	2019	1	1	Vulpes vulpes	02:00:00	1	plowed field	0	0					21	F_2_6	Atrapy_2	bez vegetace	čerstvě po podmítce	24	2.57952e+06	46281.5	208569	78506.4	215281	13426.9	<Null>	<Null>		19	3	162602	3262.56	71769.9	6409.4	38698.1	<Null>	<Null>	<Null>		19	120	103.117		19	11
17	N50° 18.515', E14° 05.822'	2019-03-03	5	3	2019	0	2	Lepus europaeus	02:23:00	1	plowed field	0	0					33	F_2_6	Atrapy_2	bez vegetace	čerstvě po podmítce	24	2.57952e+06	46281.5	208569	78506.4	215281	13426.9	<Null>	<Null>		19	3	162602	3262.56	71769.9	6409.4	38698.1	<Null>	<Null>	<Null>		19	120	103.117		19	11
17	N50° 18.515', E14° 05.822'	2019-03-03	5	3	2019	0	2	Vulpes vulpes	03:36:00	1	plowed field	0	0					35	F_2_6	Atrapy_2	bez vegetace	čerstvě po podmítce	24	2.57952e+06	46281.5	208569	78506.4	215281	13426.9	<Null>	<Null>		19	3	162602	3262.56	71769.9	6409.4	38698.1	<Null>	<Null>	<Null>		19	120	103.117		19	11
17	N50° 18.515', E14° 05.822'	2019-03-03	5	3	2019	0	2	Lepus europaeus	04:53:00	1	plowed field	0	0					37	F_2_6	Atrapy_2	bez vegetace	čerstvě po podmítce	24	2.57952e+06	46281.5	208569	78506.4	215281	13426.9	<Null>	<Null>		19	3	162602	3262.56	71769.9	6409.4	38698.1	<Null>	<Null>	<Null>		19	120	103.117		19	11
17	N50° 18.515', E14° 05.822'	2019-03-03	6	3	2019	0	3	Felis catus	03:43:00	1	plowed field	0	0					51	F_2_6	Atrapy_2	bez vegetace	čerstvě po podmítce	24	2.57952e+06	46281.5	208569	78506.4	215281	13426.9	<Null>	<Null>		19	3	162602	3262.56	71769.9	6409.4	38698.1	<Null>	<Null>	<Null>		19	120	103.117		19	11
17	N50° 18.515', E14° 05.822'	2019-03-03	6	3	2019	0	3	Lepus europaeus	06:07:00	1	plowed field	0	0					53	F_2_6	Atrapy_2	bez vegetace	čerstvě po podmítce	24	2.57952e+06	46281.5	208569	78506.4	215281	13426.9	<Null>	<Null>		19	3	162602	3262.56	71769.9	6409.4	38698.1	<Null>	<Null>	<Null>		19	120	103.117		19	11
18	N50° 18.446' E14° 05.450'	2019-03-03	4	3	2019	0	1	Lepus europaeus	07:48:00	1	winter cereals	91	11					43	F_2_7	Atrapy_2	winter cereals		12	2.78303e+06	3592.16	149296	6409.4	178219	21045.7	<Null>	<Null>		20	2	279260	729.593	1652.06	<Null>	<Null>	1100.17	<Null>	<Null>		20	48	79.8823		20	6
18	N50° 18.446' E14° 05.450'	2019-03-03	5	3	2019	0	2	Lepus europaeus	04:37:00	1	winter cereals	91	11					137	F_2_7	Atrapy_2	winter cereals		12	2.78303e+06	3592.16	149296	6409.4	178219	21045.7	<Null>	<Null>		20	2	279260	729.593	1652.06	<Null>	<Null>	1101.17	<Null>	<Null>		20	48	79.8823		20	6
19	N50° 18.298' E14° 04.698'	2019-03-03	3	3	2019	0	0	Lepus europaeus	17:22:00	1	winter cereals	93	17					7	F_2_8	Atrapy_2	winter cereals		38	3.0753e+06	17034.3	<Null>	8807.03	36530.5	3921.57	<Null>	<Null>		21	1	282742	<Null>	<Null>	<Null>	<Null>	<Null>	<Null>	<Null>		21	194	47.5928		21	0
19	N50° 18.298' E14° 04.698'	2019-03-03	5	3	2019	0	2	Meles meles	21:49:00	1	winter cereals	93	17					17	F_2_8	Atrapy_2	winter cereals		38	3.0753e+06	17034.3	<Null>	8807.03	36530.5	3921.57	<Null>	<Null>		21	1	282742	<Null>	<Null>	<Null>	<Null>	<Null>	<Null>	<Null>		21	194	47.5928		21	0
19	N50° 18.298' E14° 04.698'	2019-03-03	5	3	2019	0	2	Lepus europaeus	23:12:00	2	winter cereals	93	17					19	F_2_8	Atrapy_2	winter cereals		38	3.0753e+06	17034.3	<Null>	8807.03	36530.5	3921.57	<Null>	<Null>		21	1	282742	<Null>	<Null>	<Null>	<Null>	<Null>	<Null>	<Null>		21	194	47.5928		21	0
19	N50° 18.298' E14° 04.698'	2019-03-03	5	3	2019	0	2	Meles meles	23:55:00	1	winter cereals	93	17					21	F_2_8	Atrapy_2	winter cereals		38	3.0753e+06	17034.3	<Null>	8807.03	36530.5	3921.57	<Null>	<Null>		21	1	282742	<Null>	<Null>	<Null>	<Null>	<Null>	<Null>	<Null>		21	194	47.5928		21	0
19	N50° 18.298' E14° 04.698'	2019-03-03	6	3	2019	0	3	Canis lupus f. familiaris	15:12:00	1	winter cereals	93	17					25	F_2_8	Atrapy_2	winter cereals		38	3.0753e+06	17034.3	<Null>	8807.03	36530.5	3921.57	<Null>	<Null>		21	1	282742	<Null>	<Null>	<Null>	<Null>	<Null>	<Null>	<Null>		21	194	47.5928		21	0
19	N50° 18.298' E14° 04.698'	2019-03-03	6	3	2019	0	3	Corvus corax	16:38:00	1	winter cereals	93	17					27	F_2_8	Atrapy_2	winter cereals		38	3.0753e+06	17034.3	<Null>	8807.03	36530.5	3921.57	<Null>	<Null>		21	1	282742	<Null>	<Null>	<Null>	<Null>	<Null>	<Null>	<Null>		21	194	47.5928		21	0
19	N50° 18.298' E14° 04.698'	2019-03-03	7	3	2019	0	4	Lepus europaeus	08:00:00	1	winter cereals	93	17					35	F_2_8	Atrapy_2	winter cereals		38	3.0753e+06	17034.3	<Null>	8807.03	36530.5	3921.57	<Null>	<Null>		21	1	282742	<Null>	<Null>	<Null>	<Null>	<Null>	<Null>	<Null>		21	194	47.5928		21	0
19	N50° 18.298' E14° 04.698'	2019-03-03	7	3	2019	0	4	Meles meles	21:45:00	1	winter cereals	93	17					17	F_2_8	Atrapy_2	winter cereals		38	3.0753e+06	17034.3	<Null>	8807.03	36530.5	3921.57	<Null>	<Null>		21	1	282742	<Null>	<Null>	<Null>	<Null>	<Null>	<Null>	<Null>		21	194	47.5928		21	0
19	N50° 18.298' E14° 04.698'	2019-03-03	7	3	2019	0	4	Meles meles	22:51:00	1	winter cereals	93	17					19	F_2_8	Atrapy_2	winter cereals		38	3.0753e+06	17034.3	<Null>	8807.03	36530.5	3921.57	<Null>	<Null>		21	1	282742	<Null>	<Null>	<Null>	<Null>	<Null>	<Null>	<Null>		21	194	47.5928		21	0
19	N50° 18.298' E14° 04.698'	2019-03-03	9	3	2019	0	6	Meles meles	01:58:00	1	winter cereals	93	17					27	F_2_8	Atrapy_2	winter cereals		38	3.0753e+06	17034.3	<Null>	8807.03	36530.5	3921.57	<Null>	<Null>		21	1	282742	<Null>	<Null>	<Null>	<Null>	<Null>	<Null>	<Null>		21	194	47.5928		21	0
19	N50° 18.298' E14° 04.698'	2019-03-03	9	3	2019	0	6	Lepus europaeus	08:16:00	1	winter cereals	93	17					29	F_2_8	Atrapy_2	winter cereals		38	3.0753e+06	17034.3	<Null>	8807.03	36530.5	3921.57	<Null>	<Null>		21	1	282742	<Null>	<Null>	<Null>	<Null>	<Null>	<Null>	<Null>		21	194	47.5928		21	0
19	N50° 18.298' E14° 04.698'	2019-03-03	9	3	2019	0	6	Lepus europaeus	09:16:00	1	winter cereals	93	17					31	F_2_8	Atrapy_2	winter cereals		38	3.0753e+06	17034.3	<Null>	8807.03	36530.5	3921.57	<Null>	<Null>		21	1	282742	<Null>	<Null>	<Null>	<Null>	<Null>	<Null>	<Null>		21	194	47.5928		21	0
19	N50° 18.298' E14° 04.698'	2019-03-03	9	3	2019	1	6	Buteo buteo	15:29:00	1	winter cereals	93	17					34	F_2_8	Atrapy_2	winter cereals		38	3.0753e+06	17034.3	<Null>	8807.03	36530.5	3921.57	<Null>	<Null>		21	1	282742	<Null>	<Null>	<Null>	<Null>	<Null>	<Null>	<Null>		21	194	47.5928		21	0
19	N50° 18.298' E14° 04.698'	2019-03-03	9	3	2019	0	6	Corvus corax	15:29:00	1	winter cereals	93	17					34	F_2_8	Atrapy_2	winter cereals		38	3.0753e+06	17034.3	<Null>	8807.03	36530.5	3921.57	<Null>	<Null>		21	1	282742	<Null>	<Null>	<Null>	<Null>	<Null>	<Null>	<Null>		21	194	47.5928		21	0
20	N50° 17.939' E14° 03.760'	2019-03-03	4	3	2019	1	1	Agricultural operations	19:43:00	1	winter cereals	92	18					5	F_2_9	Atrapy_2	winter cereals		66	2.91414e+06	66917.2	58569.1	41796.2	49545.6	10404.5	<Null>	215.269		22	9	244566	12030.7	4209.92	7180.89	14754.7	<Null>	<Null>	<Null>		22	342	128.701		22	26
20	N50° 17.939' E14° 03.760'	2019-03-03	6	3	2019	0	3	Lepus europaeus	11:41:00	1	winter cereals	92	18					17	F_2_9	Atrapy_2	winter cereals		66	2.91414e+06	66917.2	58569.1	41796.2	49545.6	10404.5	<Null>	215.269		22	9	244566	12030.7	4209.92	7180.89	14754.7	<Null>	<Null>	<Null>		22	342	128.701		22	26
20	N50° 17.939' E14° 03.760'	2019-03-03	6	3	2019	0	3	Lepus europaeus	19:05:00	1	winter cereals	92	18					21	F_2_9	Atrapy_2	winter cereals		66	2.91414e+06	66917.2	58569.1	41796.2	49545.6	10404.5	<Null>	215.269		22	9	244566	12030.7	4209.92	7180.89	14754.7	<Null>	<Null>	<Null>		22	342	128.701		22	26
21	N50° 18.884' E14° 02.235'	2019-03-03	3	3	2019	0	0	Meles meles	21:50:00	1	winter cereals	99	12					5	F_2_10	Atrapy_2	winter cereals		66	2.91414e+06	66917.2	58569.1	41796.2	49545.6	10404.5	<Null>	215.269		22	9	244566	12030.7	4209.92	7180.89	14754.7	<Null>	<Null>	<Null>		22	342	128.701		22	26
21	N50° 18.884' E14° 02.235'	2019-03-03	3	3	2019	1	0	Vulpes vulpes	23:46:00	1	winter cereals	99	12					7	F_2_10	Atrapy_2	winter cereals		70	2.51302e+06	55598.3	389467	17755.3	164791	<Null>	<Null>	953.108		23	1	278490	<Null>	4252.5	<Null>	<Null>	<Null>	<Null>	<Null>		23	310	102.291		23	1
21	N50° 18.884' E14° 02.235'	2019-03-03	4	3	2019	0	1	Meles meles	00:29:00	1	winter cereals	99	12					13	F_2_10	Atrapy_2	winter cereals		70	2.51302e+06	55598.3	389467	17755.3	164791	<Null>	<Null>	953.108		23	1	278490	<Null>	4253.5	<Null>	<Null>	<Null>	<Null>	<Null>		23	310	102.291		23	1
21	N50° 18.884' E14° 02.235'	2019-03-03	4	3	2019	0	1	Meles meles	02:53:00	1	winter cereals	99	12					15	F_2_10	Atrapy_2	winter cereals		70	2.51302e+06	55598.3	389467	17755.3	164791	<Null>	<Null>	953.108		23	1	278490	<Null>	4254.5	<Null>	<Null>	<Null>	<Null>	<Null>		23	310	102.291		23	1
21	N50° 18.884' E14° 02.235'	2019-03-03	4	3	2019	0	1	Lepus europaeus	19:53:00	1	winter cereals	99	12					19	F_2_10	Atrapy_2	winter cereals		70	2.51302e+06	55598.3	389467	17755.3	164791	<Null>	<Null>	953.108		23	1	278490	<Null>	4255.5	<Null>	<Null>	<Null>	<Null>	<Null>		23	310	102.291		23	1
21	N50° 18.884' E14° 02.235'	2019-03-03	5	3	2019	0	2	Felis catus	02:48:00	1	winter cereals	99	12					23	F_2_10	Atrapy_2	winter cereals		70	2.51302e+06	55598.3	389467	17755.3	164791	<Null>	<Null>	953.108		23	1	278490	<Null>	4256.5	<Null>	<Null>	<Null>	<Null>	<Null>		23	310	102.291		23	1
21	N50° 18.884' E14° 02.235'	2019-03-03	5	3	2019	0	2	Lepus europaeus	03:34:00	1	winter cereals	99	12					25	F_2_10	Atrapy_2	winter cereals		70	2.51302e+06	55598.3	389467	17755.3	164791	<Null>	<Null>	953.108		23	1	278490	<Null>	4257.5	<Null>	<Null>	<Null>	<Null>	<Null>		23	310	102.291		23	1
21	N50° 18.884' E14° 02.235'	2019-03-03	5	3	2019	0	2	Lepus europaeus	19:38:00	1	winter cereals	99	12					27	F_2_10	Atrapy_2	winter cereals		70	2.51302e+06	55598.3	389467	17755.3	164791	<Null>	<Null>	953.108		23	1	278490	<Null>	4258.5	<Null>	<Null>	<Null>	<Null>	<Null>		23	310	102.291		23	1
21	N50° 18.884' E14° 02.235'	2019-03-03	6	3	2019	0	3	Meles meles	00:18:00	1	winter cereals	99	12					29	F_2_10	Atrapy_2	winter cereals		70	2.51302e+06	55598.3	389467	17755.3	164791	<Null>	<Null>	953.108		23	1	278490	<Null>	4259.5	<Null>	<Null>	<Null>	<Null>	<Null>		23	310	102.291		23	1
21	N50° 18.884' E14° 02.235'	2019-03-03	7	3	2019	0	4	Meles meles	00:46:00	1	winter cereals	99	12					37	F_2_10	Atrapy_2	winter cereals		70	2.51302e+06	55598.3	389467	17755.3	164791	<Null>	<Null>	953.108		23	1	278490	<Null>	4260.5	<Null>	<Null>	<Null>	<Null>	<Null>		23	310	102.291		23	1
21	N50° 18.884' E14° 02.235'	2019-03-03	7	3	2019	1	4	Buteo buteo	07:29:00	1	winter cereals	99	12					43	F_2_10	Atrapy_2	winter cereals		70	2.51302e+06	55598.3	389467	17755.3	164791	<Null>	<Null>	953.108		23	1	278490	<Null>	4261.5	<Null>	<Null>	<Null>	<Null>	<Null>		23	310	102.291		23	1
21	N50° 18.884' E14° 02.235'	2019-03-03	7	3	2019	0	4	Lepus europaeus	08:17:00	1	winter cereals	99	12					45	F_2_10	Atrapy_2	winter cereals		70	2.51302e+06	55598.3	389467	17755.3	164791	<Null>	<Null>	953.108		23	1	278490	<Null>	4262.5	<Null>	<Null>	<Null>	<Null>	<Null>		23	310	102.291		23	1
23	N50° 17.610' E14° 00.284'	2019-03-03	3	3	2019	1	0	Agricultural operations	13:39:00	1	plowed field	0	0					5	F_2_12	Atrapy_2	zorano	čerstvě po zorání	180	2.30156e+06	262638	199591	196671	161166	2732.65	<Null>	17235.9		25	12	251335	1936.03	13088	7210.01	9172.76	<Null>	<Null>	<Null>		25	800	263.886		25	28
23	N50° 17.610' E14° 00.284'	2019-03-03	3	3	2019	0	0	Pica pica	14:42:00	1	plowed field	0	0					23	F_2_12	Atrapy_2	zorano	čerstvě po zorání	180	2.30156e+06	262638	199591	196671	161166	2732.65	<Null>	17235.9		25	12	251335	1936.03	13088	7210.01	9172.76	<Null>	<Null>	<Null>		25	800	263.886		25	28
23	N50° 17.610' E14° 00.284'	2019-03-03	3	3	2019	0	0	Vulpes vulpes	22:14:00	1	plowed field	0	0					25	F_2_12	Atrapy_2	zorano	čerstvě po zorání	180	2.30156e+06	262638	199591	196671	161166	2732.65	<Null>	17235.9		25	12	251335	1936.03	13088	7210.01	9172.76	<Null>	<Null>	<Null>		25	800	263.886		25	28
23	N50° 17.610' E14° 00.284'	2019-03-03	4	3	2019	0	1	Felis catus	01:15:00	1	plowed field	0	0					27	F_2_12	Atrapy_2	zorano	čerstvě po zorání	180	2.30156e+06	262638	199591	196671	161166	2732.65	<Null>	17235.9		25	12	251335	1936.03	13088	7210.01	9172.76	<Null>	<Null>	<Null>		25	800	263.886		25	28
23	N50° 17.610' E14° 00.284'	2019-03-03	7	3	2019	0	4	Felis catus	02:40:00	1	plowed field	0	0					61	F_2_12	Atrapy_2	zorano	čerstvě po zorání	180	2.30156e+06	262638	199591	196671	161166	2732.65	<Null>	17235.9		25	12	251335	1936.03	13088	7210.01	9172.76	<Null>	<Null>	<Null>		25	800	263.886		25	28
24	N50° 17.907' E14° 00.851'	2019-03-03	4	3	2019	1	1	Buteo buteo	13:35:00	1	spring cereals	15	5					6	F_2_13	Atrapy_2	spring cereals		55	2.80623e+06	29009.5	193815	60689.4	45681.5	4898.45	<Null>	1265.89		26	2	280740	<Null>	<Null>	2002.03	<Null>	<Null>	<Null>	<Null>		26	274	137.226		26	3
24	N50° 17.907' E14° 00.851'	2019-03-03	5	3	2019	0	2	Meles meles	02:32:00	1	spring cereals	15	5					15	F_2_13	Atrapy_2	spring cereals		55	2.80623e+06	29009.5	193815	60689.4	45681.5	4898.45	<Null>	1265.89		26	2	280740	<Null>	<Null>	2003.03	<Null>	<Null>	<Null>	<Null>		26	274	137.226		26	3
24	N50° 17.907' E14° 00.851'	2019-03-03	6	3	2019	0	3	Lepus europaeus	07:59:00	1	spring cereals	15	5					181	F_2_13	Atrapy_2	spring cereals		55	2.80623e+06	29009.5	193815	60689.4	45681.5	4898.45	<Null>	1265.89		26	2	280740	<Null>	<Null>	2004.03	<Null>	<Null>	<Null>	<Null>		26	274	137.226		26	3
26	N50° 17.882' E14° 01.671'	2019-03-03	3	3	2019	1	0	Vulpes vulpes	23:51:00	1	spring cereals	10	5					13	F_2_15	Atrapy_2	spring cereals		87	2.4913e+06	79577.4	401779	65637.3	87984.4	14131.1	<Null>	1181.03		28	1	269278	<Null>	11974.1	<Null>	<Null>	1490.29	<Null>	<Null>		28	430	211.532		28	3
26	N50° 17.882' E14° 01.671'	2019-03-03	4	3	2019	0	1	Canis lupus f. familiaris	11:10:00	1	spring cereals	10	5					17	F_2_15	Atrapy_2	spring cereals		87	2.4913e+06	79577.4	401779	65637.3	87984.4	14131.1	<Null>	1181.03		28	1	269278	<Null>	11975.1	<Null>	<Null>	1491.29	<Null>	<Null>		28	430	211.532		28	3
26	N50° 17.882' E14° 01.671'	2019-03-03	5	3	2019	0	2	Canis lupus f. familiaris	09:57:00	1	spring cereals	10	5					31	F_2_15	Atrapy_2	spring cereals		87	2.4913e+06	79577.4	401779	65637.3	87984.4	14131.1	<Null>	1181.03		28	1	269278	<Null>	11976.1	<Null>	<Null>	1492.29	<Null>	<Null>		28	430	211.532		28	3
26	N50° 17.882' E14° 01.671'	2019-03-03	6	3	2019	0	3	Lepus europaeus	00:48:00	1	spring cereals	10	5					51	F_2_15	Atrapy_2	spring cereals		87	2.4913e+06	79577.4	401779	65637.3	87984.4	14131.1	<Null>	1181.03		28	1	269278	<Null>	11977.1	<Null>	<Null>	1493.29	<Null>	<Null>		28	430	211.532		28	3
26	N50° 17.882' E14° 01.671'	2019-03-03	6	3	2019	0	3	Lepus europaeus	06:06:00	1	spring cereals	10	5					53	F_2_15	Atrapy_2	spring cereals		87	2.4913e+06	79577.4	401779	65637.3	87984.4	14131.1	<Null>	1181.03		28	1	269278	<Null>	11978.1	<Null>	<Null>	1494.29	<Null>	<Null>		28	430	211.532		28	3
26	N50° 17.882' E14° 01.671'	2019-03-03	6	3	2019	0	3	Canis lupus f. familiaris	11:18:00	1	spring cereals	10	5					57	F_2_15	Atrapy_2	spring cereals		87	2.4913e+06	79577.4	401779	65637.3	87984.4	14131.1	<Null>	1181.03		28	1	269278	<Null>	11979.1	<Null>	<Null>	1495.29	<Null>	<Null>		28	430	211.532		28	3
27	N50° 17.774' E14° 01.979'	2019-03-03	3	3	2019	1	0	Circus aeruginosus	16:58:00	1	spring cereals	15	5					5	F_2_16	Atrapy_2	spring cereals		98	2.53539e+06	82041.4	337646	104252	65542.1	15534.6	<Null>	1181.03		29	8	261606	2827.33	10847.7	79.6663	5616.98	1764.63	<Null>	<Null>		29	480	222.824		29	25
27	N50° 17.774' E14° 01.979'	2019-03-03	3	3	2019	1	0	Vulpes vulpes	22:37:00	1	spring cereals	15	5					7	F_2_16	Atrapy_2	spring cereals		98	2.53539e+06	82041.4	337646	104252	65542.1	15534.6	<Null>	1181.03		29	8	261606	2827.33	10847.7	79.6663	5616.98	1764.63	<Null>	<Null>		29	480	222.824		29	25
28	N50° 17.711' E14° 02.627'	2019-03-03	5	3	2019	0	2	Felis catus	02:25:00	1	plowed field	4	4					1	F_2_17	Atrapy_2	plevel		110	2.6923e+06	63202.2	163479	95866.9	106318	19240.5	<Null>	1181.03		30	11	253361	1015.34	8368.99	13565.6	4732.55	1699.03	<Null>	<Null>		30	520	235.538		30	27
28	N50° 17.711' E14° 02.627'	2019-03-03	5	3	2019	0	2	Lepus europaeus	03:35:00	1	plowed field	4	4					23	F_2_17	Atrapy_2	plevel		110	2.6923e+06	63202.2	163479	95866.9	106318	19240.5	<Null>	1181.03		30	11	253361	1015.34	8368.99	13565.6	4732.55	1699.03	<Null>	<Null>		30	520	235.538		30	27
28	N50° 17.711' E14° 02.627'	2019-03-03	5	3	2019	0	2	Lepus europaeus	04:22:00	1	plowed field	4	4					25	F_2_17	Atrapy_2	plevel		110	2.6923e+06	63202.2	163479	95866.9	106318	19240.5	<Null>	1181.03		30	11	253361	1015.34	8368.99	13565.6	4732.55	1699.03	<Null>	<Null>		30	520	235.538		30	27
28	N50° 17.711' E14° 02.627'	2019-03-03	5	3	2019	0	2	Lepus europaeus	06:10:00	1	plowed field	4	4					27	F_2_17	Atrapy_2	plevel		110	2.6923e+06	63202.2	163479	95866.9	106318	19240.5	<Null>	1181.03		30	11	253361	1015.34	8368.99	13565.6	4732.55	1699.03	<Null>	<Null>		30	520	235.538		30	27
28	N50° 17.711' E14° 02.627'	2019-03-03	5	3	2019	1	2	Canis lupus f. familiaris	15:10:00	1	plowed field	4	4					40	F_2_17	Atrapy_2	plevel		110	2.6923e+06	63202.2	163479	95866.9	106318	19240.5	<Null>	1181.03		30	11	253361	1015.34	8368.99	13565.6	4732.55	1699.03	<Null>	<Null>		30	520	235.538		30	27
28	N50° 17.711' E14° 02.627'	2019-03-03	6	3	2019	0	3	Lepus europaeus	06:23:00	1	plowed field	4	4					41	F_2_17	Atrapy_2	plevel		110	2.6923e+06	63202.2	163479	95866.9	106318	19240.5	<Null>	1181.03		30	11	253361	1015.34	8368.99	13565.6	4732.55	1699.03	<Null>	<Null>		30	520	235.538		30	27
30	N50° 16.833' E14° 07.015'	2019-03-03	4	3	2019	1	1	Vulpes vulpes	01:43:00	1	winter cereals	83	14					liska 2	F_2_19	Atrapy_2	winter cereals		69	2.82077e+06	94022.7	20809.8	98091.2	97721.9	7168.11	<Null>	3003.34		32	1	277692	3215.56	<Null>	<Null>	1150.48	684.154	<Null>	<Null>		32	338	142.991		32	6
22	N50° 18.668' E14° 01.228'	2019-03-03	4	3	2019	1	1	Corvus corone	12:31:00	1	winter cereals	94	21					15	F_2_11	Atrapy_2	winter cereals		15	2.4251e+06	<Null>	496333	5620.44	158233	56298.2	<Null>	<Null>		24	2	277904	<Null>	4676.82	<Null>	42.2968	118.566	<Null>	<Null>		24	70	81.4142		24	6
22	N50° 18.668' E14° 01.228'	2019-03-03	4	3	2019	0	1	Meles meles	21:37:00	1	winter cereals	94	21					23	F_2_11	Atrapy_2	winter cereals		15	2.4251e+06	<Null>	496333	5620.44	158233	56298.2	<Null>	<Null>		24	2	277904	<Null>	4677.82	<Null>	42.2968	118.566	<Null>	<Null>		24	70	81.4142		24	6
22	N50° 18.668' E14° 01.228'	2019-03-03	5	3	2019	0	2	Lepus europaeus	11:38:00	1	winter cereals	94	21					31	F_2_11	Atrapy_2	winter cereals		15	2.4251e+06	<Null>	496333	5620.44	158233	56298.2	<Null>	<Null>		24	2	277904	<Null>	4678.82	<Null>	42.2968	118.566	<Null>	<Null>		24	70	81.4142		24	6
8	N50° 14.848' E14° 03.946'	2019-03-03	6	3	2019	1	3	Meles meles	23:27:00	1	winter cereals	94	21					2	F_8	Atrapy_1_druhy_termin	winter cereals		166	2.7014e+06	89274.3	80267.3	139238	125674	<Null>	<Null>	5732.2		8	6	274922	2329.35	<Null>	426.828	5063.88	<Null>	<Null>	<Null>		8	562	126.602		8	16
8	N50° 14.848' E14° 03.946'	2019-03-03	7	3	2019	0	4	Canis lupus f. familiaris	18:45:00	1	winter cereals	94	21					5	F_8	Atrapy_1_druhy_termin	winter cereals		166	2.7014e+06	89274.3	80267.3	139238	125674	<Null>	<Null>	5732.2		8	6	274922	2329.35	<Null>	426.828	5063.88	<Null>	<Null>	<Null>		8	562	126.602		8	16
12	N50° 15.195' E14° 03.915'	2019-03-03	8	3	2019	1	5	Vulpes vulpes	03:53:00	1	winter cereals	94	21					101	F_12	Atrapy_1_druhy_termin	winter cereals		83	2.77762e+06	86548.5	87359.3	111666	72823.6	<Null>	<Null>	5574.44		12	7	270759	1989.93	<Null>	<Null>	9993.59	<Null>	<Null>	<Null>		12	368	110.509		12	11
29	N50° 16.792' E14° 04.386'	2019-03-03	4	3	2019	0	1	Lepus europaeus	12:14:00	1	winter cereals	48	14					9	F_2_18	Atrapy_2_druhy_termin	winter cereals		149	2.57455e+06	280823	18769.5	100027	158077	1636.7	<Null>	7704.42		31	1	273497	3382.99	5861.91	<Null>	<Null>	<Null>	<Null>	<Null>		31	544	190.885		31	3
29	N50° 16.792' E14° 04.386'	2019-03-03	4	3	2019	1	1	Vulpes vulpes	23:40:00	1	winter cereals	48	14					11	F_2_18	Atrapy_2_druhy_termin	winter cereals		149	2.57455e+06	280823	18769.5	100027	158077	1636.7	<Null>	7704.42		31	1	273497	3382.99	5861.91	<Null>	<Null>	<Null>	<Null>	<Null>		31	544	190.885		31	3
25	N50° 17.892' E14° 01.134'	2019-03-03	3	3	2019	0	0	Lepus europaeus	20:31:00	1	spring cereals	28	9					5	F_2_14	Atrapy_2_druhy_termin	spring cereals		76	2.67167e+06	45418.2	262888	80827.4	73721.9	5794.55	<Null>	1265.89		27	1	275741	<Null>	4391.17	1850.28	<Null>	759.317	<Null>	<Null>		27	382	159.371		27	4
25	N50° 17.892' E14° 01.134'	2019-03-03	3	3	2019	0	0	Lepus europaeus	21:26:00	1	spring cereals	28	9					7	F_2_14	Atrapy_2_druhy_termin	spring cereals		76	2.67167e+06	45418.2	262888	80827.4	73721.9	5794.55	<Null>	1265.89		27	1	275741	<Null>	4391.17	1850.28	<Null>	760.317	<Null>	<Null>		27	382	159.371		27	4
25	N50° 17.892' E14° 01.134'	2019-03-03	4	3	2019	0	1	Lepus europaeus	05:06:00	1	spring cereals	28	9					9	F_2_14	Atrapy_2_druhy_termin	spring cereals		76	2.67167e+06	45418.2	262888	80827.4	73721.9	5794.55	<Null>	1265.89		27	1	275741	<Null>	4391.17	1850.28	<Null>	761.317	<Null>	<Null>		27	382	159.371		27	4
25	N50° 17.892' E14° 01.134'	2019-03-03	4	3	2019	0	1	Lepus europaeus	07:31:00	1	spring cereals	28	9					15	F_2_14	Atrapy_2_druhy_termin	spring cereals		76	2.67167e+06	45418.2	262888	80827.4	73721.9	5794.55	<Null>	1265.89		27	1	275741	<Null>	4391.17	1850.28	<Null>	762.317	<Null>	<Null>		27	382	159.371		27	4
25	N50° 17.892' E14° 01.134'	2019-03-03	4	3	2019	0	1	Vulpes vulpes	23:18:00	1	spring cereals	28	9					17	F_2_14	Atrapy_2_druhy_termin	spring cereals		76	2.67167e+06	45418.2	262888	80827.4	73721.9	5794.55	<Null>	1265.89		27	1	275741	<Null>	4391.17	1850.28	<Null>	763.317	<Null>	<Null>		27	382	159.371		27	4
25	N50° 17.892' E14° 01.134'	2019-03-03	5	3	2019	0	2	Lepus europaeus	13:21:00	1	spring cereals	28	9					25	F_2_14	Atrapy_2_druhy_termin	spring cereals		76	2.67167e+06	45418.2	262888	80827.4	73721.9	5794.55	<Null>	1265.89		27	1	275741	<Null>	4391.17	1850.28	<Null>	764.317	<Null>	<Null>		27	382	159.371		27	4
25	N50° 17.892' E14° 01.134'	2019-03-03	5	3	2019	0	2	Lepus europaeus	17:29:00	1	spring cereals	28	9					27	F_2_14	Atrapy_2_druhy_termin	spring cereals		76	2.67167e+06	45418.2	262888	80827.4	73721.9	5794.55	<Null>	1265.89		27	1	275741	<Null>	4391.17	1850.28	<Null>	765.317	<Null>	<Null>		27	382	159.371		27	4
25	N50° 17.892' E14° 01.134'	2019-03-03	7	3	2019	0	4	Lepus europaeus	07:57:00	1	spring cereals	28	9					37	F_2_14	Atrapy_2_druhy_termin	spring cereals		76	2.67167e+06	45418.2	262888	80827.4	73721.9	5794.55	<Null>	1265.89		27	1	275741	<Null>	4391.17	1850.28	<Null>	766.317	<Null>	<Null>		27	382	159.371		27	4
25	N50° 17.892' E14° 01.134'	2019-03-03	7	3	2019	0	4	Lepus europaeus	20:02:00	1	spring cereals	28	9					40	F_2_14	Atrapy_2_druhy_termin	spring cereals		76	2.67167e+06	45418.2	262888	80827.4	73721.9	5794.55	<Null>	1265.89		27	1	275741	<Null>	4391.17	1850.28	<Null>	767.317	<Null>	<Null>		27	382	159.371		27	4
25	N50° 17.892' E14° 01.134'	2019-03-03	8	3	2019	0	5	Lepus europaeus	06:09:00	1	spring cereals	28	9					50	F_2_14	Atrapy_2_druhy_termin	spring cereals		76	2.67167e+06	45418.2	262888	80827.4	73721.9	5794.55	<Null>	1265.89		27	1	275741	<Null>	4391.17	1850.28	<Null>	768.317	<Null>	<Null>		27	382	159.371		27	4
25	N50° 17.892' E14° 01.134'	2019-03-03	8	3	2019	0	5	Lepus europaeus	06:51:00	1	spring cereals	28	9					52	F_2_14	Atrapy_2_druhy_termin	spring cereals		76	2.67167e+06	45418.2	262888	80827.4	73721.9	5794.55	<Null>	1265.89		27	1	275741	<Null>	4391.17	1850.28	<Null>	769.317	<Null>	<Null>		27	382	159.371		27	4
25	N50° 17.892' E14° 01.134'	2019-03-03	8	3	2019	0	5	Lepus europaeus	22:08:00	1	spring cereals	28	9					56	F_2_14	Atrapy_2_druhy_termin	spring cereals		76	2.67167e+06	45418.2	262888	80827.4	73721.9	5794.55	<Null>	1265.89		27	1	275741	<Null>	4391.17	1850.28	<Null>	770.317	<Null>	<Null>		27	382	159.371		27	4
25	N50° 17.892' E14° 01.134'	2019-03-03	9	3	2019	0	6	Lepus europaeus	03:31:00	1	spring cereals	28	9					62	F_2_14	Atrapy_2_druhy_termin	spring cereals		76	2.67167e+06	45418.2	262888	80827.4	73721.9	5794.55	<Null>	1265.89		27	1	275741	<Null>	4391.17	1850.28	<Null>	771.317	<Null>	<Null>		27	382	159.371		27	4
25	N50° 17.892' E14° 01.134'	2019-03-03	9	3	2019	0	6	Lepus europaeus	09:46:00	1	spring cereals	28	9					64	F_2_14	Atrapy_2_druhy_termin	spring cereals		76	2.67167e+06	45418.2	262888	80827.4	73721.9	5794.55	<Null>	1265.89		27	1	275741	<Null>	4391.17	1850.28	<Null>	772.317	<Null>	<Null>		27	382	159.371		27	4
[truncated: 12 more columns]

## Sheet: List2
1	Agricultural operations						AO	3		AO	3
1	Agricultural operations						Buteo	9		Avian predators	20
1	Agricultural operations						Canis	4		Mammalian predators	26
1	Buteo buteo						Circus	1
1	Buteo buteo						Corax	2
1	Buteo buteo						Corone	3
1	Buteo buteo						Felis	1
1	Buteo buteo						Garulus	2
1	Buteo buteo						Martes	3
1	Buteo buteo						Meles	2
1	Buteo buteo						Pica	3
1	Buteo buteo						Vulpes	16
1	Canis lupus f. familiaris
1	Canis lupus f. familiaris
1	Canis lupus f. familiaris
1	Canis lupus f. familiaris
1	Circus aeruginosus
1	Corvus corax
1	Corvus corax
1	Corvus corone
1	Corvus corone
1	Corvus corone
1	Felis catus
1	Garrulus glandarius
1	Garrulus glandarius
1	Martes sp.
1	Martes sp.
1	Martes sp.
1	Meles meles
1	Meles meles
1	Pica pica
1	Pica pica
1	Pica pica
1	Vulpes vulpes
1	Vulpes vulpes
1	Vulpes vulpes
1	Vulpes vulpes
1	Vulpes vulpes
1	Vulpes vulpes
1	Vulpes vulpes
1	Vulpes vulpes
1	Vulpes vulpes
1	Vulpes vulpes
1	Vulpes vulpes
1	Vulpes vulpes
1	Vulpes vulpes
1	Vulpes vulpes
1	Vulpes vulpes
1	Vulpes vulpes
